# Supplementary material for: Gut microbiota carcinogen metabolism causes distal tissue tumours
Source: Nature. 2024 Jul 31;632(8027):1137–44. doi: 10.1038/s41586-024-07754-w (PMC11358042; doi:10.1038/s41586-024-07754-w)
Supplement: Supplementary file 4 — Supplementary Tables 1–51. [file 41586_2024_7754_MOESM4_ESM.xlsx]

## Sheet: Contents
Table no.	Figure	Description
S1	S1a	CFU before and after treatment with antibiotics throughout 12 weeks of BBN treatment.
S2	S1b	Gut microbiome composition before and after antibiotic treatment.
S3	1c	Number of animals at each bladder cancer development stage with or without prior antibiotic treatment after 20 weeks of BBN treatment.
S4	1d	BBN and BCPN in bladder tissue after 3, 7 and 12 weeks of BBN treatment.
S5	1e	BBN and BCPN excreted in the urine of mice collected after 24 hours in metabolic cages after 3, 6, 7, 12 weeks of BBN treatment.
S6	2a	BCPN in liver, kidney and plasma at 3 weeks of BBN treatment.
S7	2b-c	BCPN and BBN in GIT compartments at 3 weeks of BBN treatment.
S8	2d-e, S2m	gBBN, BBN and BCPN in large intestine before and after post-experimental deglucuronidation at 3 weeks of BBN treatment.
S9	2b-d	Emmeans test results for BCPN, BBN & gBBN (p-values adjusted with fdr) between tissues within the same group and between groups with the same tissue at 3 weeks of BBN treatment.
S10	2e, S2m	Emmeans test results for BBN & BCPN (p-values adjusted with fdr) levels before and after in vitro deglucuronidation at 3 weeks of BBN treatment.
S11	2f	Emmeans test results for BCPN & BBN (p-values adjusted with tukey) between groups at 3 weeks of BBN treatment.
S12	S2a	BCPN in liver, kidney and plasma at 7 weeks of BBN treatment.
S13	S2b-c	BCPN and BBN in GIT compartments at 7 weeks of BBN treatment.
S14	S2b-c	Emmeans test results for BCPN and BBN (p-values adjusted with fdr) between tissues within the same group and between groups with the same tissue at 7 weeks of BBN treatment.
S15	S2d	BCPN in bladder, liver, kidney, plasma and cecum of germ-free mice and germ-free mice co-treated with antibiotics after 10 days of BBN treatment.
S16	S2e	BCPN production from HepG2 cells (70% confluence) for 24 hours of 0.05% BBN treatment with or without the same antibiotic mixture used in the animal experiment.
S17	S2g-h	gBBN excreted in urine and faeces of mice over 24 hours in metabolic cages after 3 weeks of BBN treatment.
S18	S2i-l	BCPN concentration in liver, plasma, cecum following one-bolus BBN treatment over 9 hours; gBBN concentration (A.U.) in cecum over the same period.
S19	3a	Ex vivo mouse intestinal community BBN to BCPN conversion over 24 hours under 0%, 10% and 21% O2 conditions.
S20	S3a	CFU of ex vivo mouse intestinal contents under 0%, 10% and 21% O2 conditions.
S21	3b, S3b	Active species/genera isolated from mouse intestinal communities.
S22	3c, S3c	Mouse microbiome composition of large intestinal compartments.
S23	4a	Ex vivo human fecal community BBN to BCPN conversion over 24 hours under 0%, 10% and 21% O2 conditions.
S24	S4a	CFU of ex vivo human fecal contents under 0%, 10% and 21% O2 conditions.
S25	S4b, h	Human microbiome composition of fecal samples.
S26	4b	BCPN in GIT compartments at 10 days of BBN treatment in germ-free mice inoculated with human G11's fecal microbiota w/wo antibiotic co-treatment.
S27	S4c, e	BBN before and after post-experimental deglucuronidation at 10 days of BBN treatment in germ-free mice inoculated with human G11's fecal microbiota w/wo antibiotic co-treatment.
S28	S4d	gBBN at 10 days of BBN treatment in germ-free mice inoculated with human G11's fecal microbiota w/wo antibiotic co-treatment.
S29	4b, S4c-d	Emmeans test results for BCPN, BBN (p-values adjusted with fdr) between tissues within the same group and between groups with the same tissue at 10 days of BBN treatment in germ-free mice inoculated with human G11's fecal microbiota w/wo antibiotic co-treatment.
S30	S4f	Mass balance between BBN and BCPN in the two groups.
S31	S4f	Emmeans test results for BCPN & BBN (p-values adjusted with tukey) for S30.
S32	4c	Type strain conversion assay under 0%, 10% and 21% O2.
S33	4d, S4g, i-j	Active species/genera isolated from human fecal communities.
S34	S4k	Trimming stats table of whole-genome sequences of Escherichia isolates.
S35	S4k	Summary stats table of whole-genome sequences of Escherichia isolates.
S36	4e	E. coli isolates tested for BBN conversion.
S37	4f-g	BCPN and gBBN in GIT compartments after 10 days of BBN treatment in germ-free mice w/wo Escherichia flexneri inoculation.
S38	4f-g	Emmeans test results for BCPN and gBBN (p-values adjusted with fdr) between tissues within the same group and between groups with the same tissue.
S39	4h-j	BCPN and gBBN in non-GIT and GIT tissues after 3 weeks of BBN treatment in germ-free mice inoculated with 2- or 3-member communities.
S40	4i-j	Emmeans test results for BCPN and gBBN (p-values adjusted with fdr) between tissues within the same group and between groups with the same tissue.
S41	5b-d	EHBN, DBN and PBN and metabolites secreted in urine of mice over 24 hours after 8 weeks of the respective nitrosamine treatments.
S42	5e	Number of animals at each bladder cancer development stage with or without prior antibiotic treatment after 20 weeks of EHBN treatment.
S43	5f, , S5a	ECPN in non-GIT and GIT compartments at 20 weeks of EHBN treatment.
S44	5f	Emmeans test results for ECPN (p-values adjusted with fdr) between tissues within the same group and between groups with the same tissue at 20 weeks of EHBN treatment.
S45	5g	gEHBN in large intestine of mice at 20 weeks of EHBN treatment.
S46	5g	Emmeans test results for gEHBN (p-values adjusted with fdr) between tissues within the same group and between groups with the same tissue at 20 weeks of EHBN treatment.
S47	5h	Mass balance between EHBN and ECPN in EHBN and ABX/EHBN group at 20 weeks of EHBN treatment.
S48	5h	Emmeans test results for ECPN & EHBN (p-values adjusted with tukey) between groups at 20 weeks of EHBN treatment.
S49	Methods	Chemicals used in this study
S50	Methods	Taxonomy and no. of replicates of mouse intestinal content isolates
S51	Methods	Taxonomy and no. of replicates of human fecal isolates

## Sheet: S1
Oxygen	Group	BBN treatment weeks	CFU per 100mg
0	ABX/BBN	0	10000000000000
0	ABX/BBN	0	400000000
0	ABX/BBN	2	2000
0	ABX/BBN	2	20
0	ABX/BBN	2	20
0	ABX/BBN	2	30000
0	ABX/BBN	2	2000
0	ABX/BBN	3	2860
0	ABX/BBN	3	2860
0	ABX/BBN	3	2800
0	ABX/BBN	3	2800
0	ABX/BBN	3	2800
0	ABX/BBN	3	286
0	ABX/BBN	3	286
0	ABX/BBN	3	286
0	ABX/BBN	3	286
0	ABX/BBN	3	286
0	ABX/BBN	3	286
0	ABX/BBN	3	286
0	ABX/BBN	8	286
0	ABX/BBN	12	286
0	ABX/BBN	12	286
0	ABX/BBN	12	286
0	ABX/BBN	12	476.19
0	ABX/BBN	12	286
0	ABX/BBN	12	286
0	ABX/BBN	12	286
0	ABX/BBN	12	286
0	ABX/BBN	12	286
0	ABX/BBN	12	286
0	BBN	0	400000000
0	BBN	2	8000000000
0	BBN	2	3000000000
0	BBN	3	57100000
0	BBN	3	200000000
0	BBN	3	114000000
0	BBN	3	571000000
0	BBN	3	229000000
0	BBN	3	400000000
0	BBN	3	2.85714e+08
0	BBN	3	2.28571e+08
0	BBN	3	5.71429e+08
0	BBN	3	2.85714e+08
0	BBN	3	2.85714e+10
0	BBN	8	476000000
0	BBN	12	2.85714e+08
0	BBN	12	3.80952e+08
0	BBN	12	2.85714e+07
0	BBN	12	1.90476e+08
0	BBN	12	5.71429e+09
0	BBN	12	1.71429e+09
0	BBN	12	4.74286e+09
0	BBN	12	3800000000
0	BBN	12	4.74286e+09
0	BBN	12	4.74286e+08
0.21	ABX/BBN	0	5000000000
0.21	ABX/BBN	0	500000000
0.21	ABX/BBN	2	800
0.21	ABX/BBN	2	600
0.21	ABX/BBN	2	200
0.21	ABX/BBN	2	20000
0.21	ABX/BBN	2	800
0.21	ABX/BBN	3	2800
0.21	ABX/BBN	3	2800
0.21	ABX/BBN	3	2800
0.21	ABX/BBN	3	2800
0.21	ABX/BBN	3	2800
0.21	ABX/BBN	3	286
0.21	ABX/BBN	3	2857.14
0.21	ABX/BBN	3	286
0.21	ABX/BBN	3	285.714
0.21	ABX/BBN	3	285.714
0.21	ABX/BBN	3	286
0.21	ABX/BBN	3	286
0.21	ABX/BBN	8	286
0.21	ABX/BBN	12	286
0.21	ABX/BBN	12	1904.76
0.21	ABX/BBN	12	2857.14
0.21	ABX/BBN	12	3809.52
0.21	ABX/BBN	12	286
0.21	ABX/BBN	12	286
0.21	ABX/BBN	12	286
0.21	ABX/BBN	12	286
0.21	ABX/BBN	12	286
0.21	ABX/BBN	12	286
0.21	BBN	0	500000000
0.21	BBN	2	3000000000
0.21	BBN	2	20000000000
0.21	BBN	3	8570000
0.21	BBN	3	71400000
0.21	BBN	3	57100000
0.21	BBN	3	85700000
0.21	BBN	3	71400000
0.21	BBN	3	5.71429e+07
0.21	BBN	3	200000000
0.21	BBN	3	5.71429e+07
0.21	BBN	3	2.85714e+07
0.21	BBN	3	2.85714e+08
0.21	BBN	3	5.71429e+09
0.21	BBN	8	7960
0.21	BBN	12	3.80952e+07
0.21	BBN	12	1.04762e+08
0.21	BBN	12	2.85714e+07
0.21	BBN	12	3.80952e+07
0.21	BBN	12	1.23714e+08
0.21	BBN	12	2.85714e+07
0.21	BBN	12	8.57143e+07
0.21	BBN	12	1.88571e+07
0.21	BBN	12	8.57143e+07
0.21	BBN	12	2.85714e+07

## Sheet: S2
OTU_ID	SampleID	Count	ABX_treat	BBN_treat	tissue_site
d46e2205f0c6ecf67b51f83d111c509c	DMP09109_L1_AB.1.PT	145421	ABX_treat	control	Feces
d46e2205f0c6ecf67b51f83d111c509c	DMP09109_L1_AB.1.T	137993	ABX_treat	BBN_treat	Feces
d46e2205f0c6ecf67b51f83d111c509c	DMP09109_L1_AB.2.PT	138693	ABX_treat	control	Feces
d46e2205f0c6ecf67b51f83d111c509c	DMP09109_L1_AB.2.T	118833	ABX_treat	BBN_treat	Feces
d46e2205f0c6ecf67b51f83d111c509c	DMP09109_L1_AB.3.PT	149896	ABX_treat	control	Feces
d46e2205f0c6ecf67b51f83d111c509c	DMP09109_L1_AB.3.T	146562	ABX_treat	BBN_treat	Feces
d46e2205f0c6ecf67b51f83d111c509c	DMP09109_L1_AB.4.PT	137563	ABX_treat	control	Feces
d46e2205f0c6ecf67b51f83d111c509c	DMP09109_L1_AB.4.T	131528	ABX_treat	BBN_treat	Feces
d46e2205f0c6ecf67b51f83d111c509c	DMP09109_L1_AB.5.PT	151206	ABX_treat	control	Feces
d46e2205f0c6ecf67b51f83d111c509c	DMP09109_L1_AB.5.T	143341	ABX_treat	BBN_treat	Feces
d46e2205f0c6ecf67b51f83d111c509c	DMP09109_L1_AB.6.PT	127140	ABX_treat	control	Feces
d46e2205f0c6ecf67b51f83d111c509c	DMP09109_L1_AB.6.T	155721	ABX_treat	BBN_treat	Feces
d46e2205f0c6ecf67b51f83d111c509c	DMP09109_L1_B.1.PT	1205	control	control	Feces
d46e2205f0c6ecf67b51f83d111c509c	DMP09109_L1_B.1.T	1525	control	BBN_treat	Feces
d46e2205f0c6ecf67b51f83d111c509c	DMP09109_L1_B.2.PT	2060	control	control	Feces
d46e2205f0c6ecf67b51f83d111c509c	DMP09109_L1_B.2.T	2433	control	BBN_treat	Feces
d46e2205f0c6ecf67b51f83d111c509c	DMP09109_L1_B.3.PT	582	control	control	Feces
d46e2205f0c6ecf67b51f83d111c509c	DMP09109_L1_B.4.PT	651	control	control	Feces
d46e2205f0c6ecf67b51f83d111c509c	DMP09109_L1_B.4.T	697	control	BBN_treat	Feces
d46e2205f0c6ecf67b51f83d111c509c	DMP09109_L1_B.5.PT	799	control	control	Feces
d46e2205f0c6ecf67b51f83d111c509c	DMP09109_L1_B.5.T	780	control	BBN_treat	Feces
d46e2205f0c6ecf67b51f83d111c509c	DMP09109_L1_B.6.PT	2090	control	control	Feces
d46e2205f0c6ecf67b51f83d111c509c	DMP09109_L1_B.6.T	921	control	BBN_treat	Feces
0ebb2cf4a2017aeaefadf9ae5062eb62	DMP09109_L1_AB.1.PT	150	ABX_treat	control	Feces
0ebb2cf4a2017aeaefadf9ae5062eb62	DMP09109_L1_AB.1.T	129	ABX_treat	BBN_treat	Feces
0ebb2cf4a2017aeaefadf9ae5062eb62	DMP09109_L1_AB.2.PT	214	ABX_treat	control	Feces
0ebb2cf4a2017aeaefadf9ae5062eb62	DMP09109_L1_AB.2.T	156	ABX_treat	BBN_treat	Feces
0ebb2cf4a2017aeaefadf9ae5062eb62	DMP09109_L1_AB.3.PT	182	ABX_treat	control	Feces
0ebb2cf4a2017aeaefadf9ae5062eb62	DMP09109_L1_AB.3.T	104	ABX_treat	BBN_treat	Feces
0ebb2cf4a2017aeaefadf9ae5062eb62	DMP09109_L1_AB.4.PT	238	ABX_treat	control	Feces
0ebb2cf4a2017aeaefadf9ae5062eb62	DMP09109_L1_AB.4.T	185	ABX_treat	BBN_treat	Feces
0ebb2cf4a2017aeaefadf9ae5062eb62	DMP09109_L1_AB.5.PT	165	ABX_treat	control	Feces
0ebb2cf4a2017aeaefadf9ae5062eb62	DMP09109_L1_AB.5.T	118	ABX_treat	BBN_treat	Feces
0ebb2cf4a2017aeaefadf9ae5062eb62	DMP09109_L1_AB.6.PT	164	ABX_treat	control	Feces
0ebb2cf4a2017aeaefadf9ae5062eb62	DMP09109_L1_AB.6.T	72	ABX_treat	BBN_treat	Feces
0ebb2cf4a2017aeaefadf9ae5062eb62	DMP09109_L1_B.1.PT	12591	control	control	Feces
0ebb2cf4a2017aeaefadf9ae5062eb62	DMP09109_L1_B.1.T	11411	control	BBN_treat	Feces
0ebb2cf4a2017aeaefadf9ae5062eb62	DMP09109_L1_B.2.PT	12254	control	control	Feces
0ebb2cf4a2017aeaefadf9ae5062eb62	DMP09109_L1_B.2.T	10675	control	BBN_treat	Feces
0ebb2cf4a2017aeaefadf9ae5062eb62	DMP09109_L1_B.3.PT	11402	control	control	Feces
0ebb2cf4a2017aeaefadf9ae5062eb62	DMP09109_L1_B.4.PT	12808	control	control	Feces
0ebb2cf4a2017aeaefadf9ae5062eb62	DMP09109_L1_B.4.T	8392	control	BBN_treat	Feces
0ebb2cf4a2017aeaefadf9ae5062eb62	DMP09109_L1_B.5.PT	9199	control	control	Feces
0ebb2cf4a2017aeaefadf9ae5062eb62	DMP09109_L1_B.5.T	20108	control	BBN_treat	Feces
0ebb2cf4a2017aeaefadf9ae5062eb62	DMP09109_L1_B.6.PT	8353	control	control	Feces
0ebb2cf4a2017aeaefadf9ae5062eb62	DMP09109_L1_B.6.T	9936	control	BBN_treat	Feces
b626779bd5dfa945ddc31fd5e5070a19	DMP09109_L1_AB.1.PT	63	ABX_treat	control	Feces
b626779bd5dfa945ddc31fd5e5070a19	DMP09109_L1_AB.1.T	35	ABX_treat	BBN_treat	Feces
b626779bd5dfa945ddc31fd5e5070a19	DMP09109_L1_AB.2.PT	125	ABX_treat	control	Feces
b626779bd5dfa945ddc31fd5e5070a19	DMP09109_L1_AB.2.T	80	ABX_treat	BBN_treat	Feces
b626779bd5dfa945ddc31fd5e5070a19	DMP09109_L1_AB.3.PT	79	ABX_treat	control	Feces
b626779bd5dfa945ddc31fd5e5070a19	DMP09109_L1_AB.3.T	27	ABX_treat	BBN_treat	Feces
b626779bd5dfa945ddc31fd5e5070a19	DMP09109_L1_AB.4.PT	156	ABX_treat	control	Feces
b626779bd5dfa945ddc31fd5e5070a19	DMP09109_L1_AB.4.T	74	ABX_treat	BBN_treat	Feces
b626779bd5dfa945ddc31fd5e5070a19	DMP09109_L1_AB.5.PT	67	ABX_treat	control	Feces
b626779bd5dfa945ddc31fd5e5070a19	DMP09109_L1_AB.5.T	32	ABX_treat	BBN_treat	Feces
b626779bd5dfa945ddc31fd5e5070a19	DMP09109_L1_AB.6.PT	76	ABX_treat	control	Feces
b626779bd5dfa945ddc31fd5e5070a19	DMP09109_L1_AB.6.T	36	ABX_treat	BBN_treat	Feces
b626779bd5dfa945ddc31fd5e5070a19	DMP09109_L1_B.1.PT	7754	control	control	Feces
b626779bd5dfa945ddc31fd5e5070a19	DMP09109_L1_B.1.T	5287	control	BBN_treat	Feces
b626779bd5dfa945ddc31fd5e5070a19	DMP09109_L1_B.2.PT	8861	control	control	Feces
b626779bd5dfa945ddc31fd5e5070a19	DMP09109_L1_B.2.T	4952	control	BBN_treat	Feces
b626779bd5dfa945ddc31fd5e5070a19	DMP09109_L1_B.3.PT	4003	control	control	Feces
b626779bd5dfa945ddc31fd5e5070a19	DMP09109_L1_B.4.PT	6900	control	control	Feces
b626779bd5dfa945ddc31fd5e5070a19	DMP09109_L1_B.4.T	2492	control	BBN_treat	Feces
b626779bd5dfa945ddc31fd5e5070a19	DMP09109_L1_B.5.PT	6211	control	control	Feces
b626779bd5dfa945ddc31fd5e5070a19	DMP09109_L1_B.5.T	5235	control	BBN_treat	Feces
b626779bd5dfa945ddc31fd5e5070a19	DMP09109_L1_B.6.PT	6580	control	control	Feces
b626779bd5dfa945ddc31fd5e5070a19	DMP09109_L1_B.6.T	9541	control	BBN_treat	Feces
7b28c20e72c6c95b3e604f0849245770	DMP09109_L1_AB.1.PT	138	ABX_treat	control	Feces
7b28c20e72c6c95b3e604f0849245770	DMP09109_L1_AB.1.T	32	ABX_treat	BBN_treat	Feces
7b28c20e72c6c95b3e604f0849245770	DMP09109_L1_AB.2.PT	274	ABX_treat	control	Feces
7b28c20e72c6c95b3e604f0849245770	DMP09109_L1_AB.2.T	82	ABX_treat	BBN_treat	Feces
7b28c20e72c6c95b3e604f0849245770	DMP09109_L1_AB.3.PT	178	ABX_treat	control	Feces
7b28c20e72c6c95b3e604f0849245770	DMP09109_L1_AB.3.T	25	ABX_treat	BBN_treat	Feces
7b28c20e72c6c95b3e604f0849245770	DMP09109_L1_AB.4.PT	239	ABX_treat	control	Feces
7b28c20e72c6c95b3e604f0849245770	DMP09109_L1_AB.4.T	54	ABX_treat	BBN_treat	Feces
7b28c20e72c6c95b3e604f0849245770	DMP09109_L1_AB.5.PT	107	ABX_treat	control	Feces
7b28c20e72c6c95b3e604f0849245770	DMP09109_L1_AB.5.T	21	ABX_treat	BBN_treat	Feces
7b28c20e72c6c95b3e604f0849245770	DMP09109_L1_AB.6.PT	122	ABX_treat	control	Feces
7b28c20e72c6c95b3e604f0849245770	DMP09109_L1_AB.6.T	9	ABX_treat	BBN_treat	Feces
7b28c20e72c6c95b3e604f0849245770	DMP09109_L1_B.1.PT	13139	control	control	Feces
7b28c20e72c6c95b3e604f0849245770	DMP09109_L1_B.1.T	3079	control	BBN_treat	Feces
7b28c20e72c6c95b3e604f0849245770	DMP09109_L1_B.2.PT	5048	control	control	Feces
7b28c20e72c6c95b3e604f0849245770	DMP09109_L1_B.2.T	619	control	BBN_treat	Feces
7b28c20e72c6c95b3e604f0849245770	DMP09109_L1_B.3.PT	6924	control	control	Feces
7b28c20e72c6c95b3e604f0849245770	DMP09109_L1_B.4.PT	3608	control	control	Feces
7b28c20e72c6c95b3e604f0849245770	DMP09109_L1_B.4.T	1937	control	BBN_treat	Feces
7b28c20e72c6c95b3e604f0849245770	DMP09109_L1_B.5.PT	14094	control	control	Feces
7b28c20e72c6c95b3e604f0849245770	DMP09109_L1_B.5.T	2057	control	BBN_treat	Feces
7b28c20e72c6c95b3e604f0849245770	DMP09109_L1_B.6.PT	5557	control	control	Feces
7b28c20e72c6c95b3e604f0849245770	DMP09109_L1_B.6.T	211	control	BBN_treat	Feces
129500150cad877075ed12b0c9424282	DMP09109_L1_AB.1.PT	71	ABX_treat	control	Feces
129500150cad877075ed12b0c9424282	DMP09109_L1_AB.1.T	63	ABX_treat	BBN_treat	Feces
129500150cad877075ed12b0c9424282	DMP09109_L1_AB.2.PT	90	ABX_treat	control	Feces
129500150cad877075ed12b0c9424282	DMP09109_L1_AB.2.T	85	ABX_treat	BBN_treat	Feces
129500150cad877075ed12b0c9424282	DMP09109_L1_AB.3.PT	74	ABX_treat	control	Feces
129500150cad877075ed12b0c9424282	DMP09109_L1_AB.3.T	35	ABX_treat	BBN_treat	Feces
129500150cad877075ed12b0c9424282	DMP09109_L1_AB.4.PT	153	ABX_treat	control	Feces
129500150cad877075ed12b0c9424282	DMP09109_L1_AB.4.T	86	ABX_treat	BBN_treat	Feces
129500150cad877075ed12b0c9424282	DMP09109_L1_AB.5.PT	63	ABX_treat	control	Feces
129500150cad877075ed12b0c9424282	DMP09109_L1_AB.5.T	42	ABX_treat	BBN_treat	Feces
129500150cad877075ed12b0c9424282	DMP09109_L1_AB.6.PT	79	ABX_treat	control	Feces
129500150cad877075ed12b0c9424282	DMP09109_L1_AB.6.T	43	ABX_treat	BBN_treat	Feces
129500150cad877075ed12b0c9424282	DMP09109_L1_B.1.PT	4985	control	control	Feces
129500150cad877075ed12b0c9424282	DMP09109_L1_B.1.T	5865	control	BBN_treat	Feces
129500150cad877075ed12b0c9424282	DMP09109_L1_B.2.PT	5881	control	control	Feces
129500150cad877075ed12b0c9424282	DMP09109_L1_B.2.T	5733	control	BBN_treat	Feces
129500150cad877075ed12b0c9424282	DMP09109_L1_B.3.PT	3659	control	control	Feces
129500150cad877075ed12b0c9424282	DMP09109_L1_B.4.PT	6481	control	control	Feces
129500150cad877075ed12b0c9424282	DMP09109_L1_B.4.T	4930	control	BBN_treat	Feces
129500150cad877075ed12b0c9424282	DMP09109_L1_B.5.PT	3655	control	control	Feces
129500150cad877075ed12b0c9424282	DMP09109_L1_B.5.T	5721	control	BBN_treat	Feces
129500150cad877075ed12b0c9424282	DMP09109_L1_B.6.PT	3046	control	control	Feces
129500150cad877075ed12b0c9424282	DMP09109_L1_B.6.T	4030	control	BBN_treat	Feces
cb8b8a6ee6bcfa115f8b24a45fa1c12a	DMP09109_L1_AB.1.PT	62	ABX_treat	control	Feces
cb8b8a6ee6bcfa115f8b24a45fa1c12a	DMP09109_L1_AB.1.T	32	ABX_treat	BBN_treat	Feces
cb8b8a6ee6bcfa115f8b24a45fa1c12a	DMP09109_L1_AB.2.PT	70	ABX_treat	control	Feces
cb8b8a6ee6bcfa115f8b24a45fa1c12a	DMP09109_L1_AB.2.T	52	ABX_treat	BBN_treat	Feces
cb8b8a6ee6bcfa115f8b24a45fa1c12a	DMP09109_L1_AB.3.PT	62	ABX_treat	control	Feces
cb8b8a6ee6bcfa115f8b24a45fa1c12a	DMP09109_L1_AB.3.T	26	ABX_treat	BBN_treat	Feces
cb8b8a6ee6bcfa115f8b24a45fa1c12a	DMP09109_L1_AB.4.PT	93	ABX_treat	control	Feces
cb8b8a6ee6bcfa115f8b24a45fa1c12a	DMP09109_L1_AB.4.T	53	ABX_treat	BBN_treat	Feces
cb8b8a6ee6bcfa115f8b24a45fa1c12a	DMP09109_L1_AB.5.PT	52	ABX_treat	control	Feces
cb8b8a6ee6bcfa115f8b24a45fa1c12a	DMP09109_L1_AB.5.T	30	ABX_treat	BBN_treat	Feces
cb8b8a6ee6bcfa115f8b24a45fa1c12a	DMP09109_L1_AB.6.PT	59	ABX_treat	control	Feces
cb8b8a6ee6bcfa115f8b24a45fa1c12a	DMP09109_L1_AB.6.T	26	ABX_treat	BBN_treat	Feces
cb8b8a6ee6bcfa115f8b24a45fa1c12a	DMP09109_L1_B.1.PT	4650	control	control	Feces
cb8b8a6ee6bcfa115f8b24a45fa1c12a	DMP09109_L1_B.1.T	3574	control	BBN_treat	Feces
cb8b8a6ee6bcfa115f8b24a45fa1c12a	DMP09109_L1_B.2.PT	4119	control	control	Feces
cb8b8a6ee6bcfa115f8b24a45fa1c12a	DMP09109_L1_B.2.T	3816	control	BBN_treat	Feces
cb8b8a6ee6bcfa115f8b24a45fa1c12a	DMP09109_L1_B.3.PT	4229	control	control	Feces
cb8b8a6ee6bcfa115f8b24a45fa1c12a	DMP09109_L1_B.4.PT	5140	control	control	Feces
cb8b8a6ee6bcfa115f8b24a45fa1c12a	DMP09109_L1_B.4.T	2526	control	BBN_treat	Feces
cb8b8a6ee6bcfa115f8b24a45fa1c12a	DMP09109_L1_B.5.PT	3877	control	control	Feces
cb8b8a6ee6bcfa115f8b24a45fa1c12a	DMP09109_L1_B.5.T	5803	control	BBN_treat	Feces
cb8b8a6ee6bcfa115f8b24a45fa1c12a	DMP09109_L1_B.6.PT	4610	control	control	Feces
cb8b8a6ee6bcfa115f8b24a45fa1c12a	DMP09109_L1_B.6.T	2887	control	BBN_treat	Feces
9fd2ab2f88f10ef6d386289b4ce9b85d	DMP09109_L1_AB.1.PT	70	ABX_treat	control	Feces
9fd2ab2f88f10ef6d386289b4ce9b85d	DMP09109_L1_AB.1.T	41	ABX_treat	BBN_treat	Feces
9fd2ab2f88f10ef6d386289b4ce9b85d	DMP09109_L1_AB.2.PT	59	ABX_treat	control	Feces
9fd2ab2f88f10ef6d386289b4ce9b85d	DMP09109_L1_AB.2.T	56	ABX_treat	BBN_treat	Feces
9fd2ab2f88f10ef6d386289b4ce9b85d	DMP09109_L1_AB.3.PT	53	ABX_treat	control	Feces
9fd2ab2f88f10ef6d386289b4ce9b85d	DMP09109_L1_AB.3.T	35	ABX_treat	BBN_treat	Feces
9fd2ab2f88f10ef6d386289b4ce9b85d	DMP09109_L1_AB.4.PT	105	ABX_treat	control	Feces
9fd2ab2f88f10ef6d386289b4ce9b85d	DMP09109_L1_AB.4.T	54	ABX_treat	BBN_treat	Feces
9fd2ab2f88f10ef6d386289b4ce9b85d	DMP09109_L1_AB.5.PT	54	ABX_treat	control	Feces
9fd2ab2f88f10ef6d386289b4ce9b85d	DMP09109_L1_AB.5.T	29	ABX_treat	BBN_treat	Feces
9fd2ab2f88f10ef6d386289b4ce9b85d	DMP09109_L1_AB.6.PT	53	ABX_treat	control	Feces
9fd2ab2f88f10ef6d386289b4ce9b85d	DMP09109_L1_AB.6.T	22	ABX_treat	BBN_treat	Feces
9fd2ab2f88f10ef6d386289b4ce9b85d	DMP09109_L1_B.1.PT	2630	control	control	Feces
9fd2ab2f88f10ef6d386289b4ce9b85d	DMP09109_L1_B.1.T	3614	control	BBN_treat	Feces
9fd2ab2f88f10ef6d386289b4ce9b85d	DMP09109_L1_B.2.PT	1957	control	control	Feces
9fd2ab2f88f10ef6d386289b4ce9b85d	DMP09109_L1_B.2.T	2140	control	BBN_treat	Feces
9fd2ab2f88f10ef6d386289b4ce9b85d	DMP09109_L1_B.3.PT	4040	control	control	Feces
9fd2ab2f88f10ef6d386289b4ce9b85d	DMP09109_L1_B.4.PT	3925	control	control	Feces
9fd2ab2f88f10ef6d386289b4ce9b85d	DMP09109_L1_B.4.T	4275	control	BBN_treat	Feces
9fd2ab2f88f10ef6d386289b4ce9b85d	DMP09109_L1_B.5.PT	2151	control	control	Feces
9fd2ab2f88f10ef6d386289b4ce9b85d	DMP09109_L1_B.5.T	1720	control	BBN_treat	Feces
9fd2ab2f88f10ef6d386289b4ce9b85d	DMP09109_L1_B.6.PT	7056	control	control	Feces
9fd2ab2f88f10ef6d386289b4ce9b85d	DMP09109_L1_B.6.T	4182	control	BBN_treat	Feces
9f2bd161ec257049345c0dcbac0caa78	DMP09109_L1_AB.1.PT	61	ABX_treat	control	Feces
9f2bd161ec257049345c0dcbac0caa78	DMP09109_L1_AB.1.T	70	ABX_treat	BBN_treat	Feces
9f2bd161ec257049345c0dcbac0caa78	DMP09109_L1_AB.2.PT	100	ABX_treat	control	Feces
9f2bd161ec257049345c0dcbac0caa78	DMP09109_L1_AB.2.T	107	ABX_treat	BBN_treat	Feces
9f2bd161ec257049345c0dcbac0caa78	DMP09109_L1_AB.3.PT	66	ABX_treat	control	Feces
9f2bd161ec257049345c0dcbac0caa78	DMP09109_L1_AB.3.T	60	ABX_treat	BBN_treat	Feces
9f2bd161ec257049345c0dcbac0caa78	DMP09109_L1_AB.4.PT	96	ABX_treat	control	Feces
9f2bd161ec257049345c0dcbac0caa78	DMP09109_L1_AB.4.T	110	ABX_treat	BBN_treat	Feces
9f2bd161ec257049345c0dcbac0caa78	DMP09109_L1_AB.5.PT	47	ABX_treat	control	Feces
9f2bd161ec257049345c0dcbac0caa78	DMP09109_L1_AB.5.T	68	ABX_treat	BBN_treat	Feces
9f2bd161ec257049345c0dcbac0caa78	DMP09109_L1_AB.6.PT	57	ABX_treat	control	Feces
9f2bd161ec257049345c0dcbac0caa78	DMP09109_L1_AB.6.T	30	ABX_treat	BBN_treat	Feces
9f2bd161ec257049345c0dcbac0caa78	DMP09109_L1_B.1.PT	2445	control	control	Feces
9f2bd161ec257049345c0dcbac0caa78	DMP09109_L1_B.1.T	3175	control	BBN_treat	Feces
9f2bd161ec257049345c0dcbac0caa78	DMP09109_L1_B.2.PT	2971	control	control	Feces
9f2bd161ec257049345c0dcbac0caa78	DMP09109_L1_B.2.T	4472	control	BBN_treat	Feces
9f2bd161ec257049345c0dcbac0caa78	DMP09109_L1_B.3.PT	2025	control	control	Feces
9f2bd161ec257049345c0dcbac0caa78	DMP09109_L1_B.4.PT	4412	control	control	Feces
9f2bd161ec257049345c0dcbac0caa78	DMP09109_L1_B.4.T	2418	control	BBN_treat	Feces
9f2bd161ec257049345c0dcbac0caa78	DMP09109_L1_B.5.PT	2282	control	control	Feces
9f2bd161ec257049345c0dcbac0caa78	DMP09109_L1_B.5.T	5147	control	BBN_treat	Feces
9f2bd161ec257049345c0dcbac0caa78	DMP09109_L1_B.6.PT	1913	control	control	Feces
9f2bd161ec257049345c0dcbac0caa78	DMP09109_L1_B.6.T	5618	control	BBN_treat	Feces
c1def48b42e159b33dd366fb124ea638	DMP09109_L1_AB.1.PT	60	ABX_treat	control	Feces
c1def48b42e159b33dd366fb124ea638	DMP09109_L1_AB.1.T	43	ABX_treat	BBN_treat	Feces
c1def48b42e159b33dd366fb124ea638	DMP09109_L1_AB.2.PT	89	ABX_treat	control	Feces
c1def48b42e159b33dd366fb124ea638	DMP09109_L1_AB.2.T	112	ABX_treat	BBN_treat	Feces
c1def48b42e159b33dd366fb124ea638	DMP09109_L1_AB.3.PT	80	ABX_treat	control	Feces
c1def48b42e159b33dd366fb124ea638	DMP09109_L1_AB.3.T	36	ABX_treat	BBN_treat	Feces
c1def48b42e159b33dd366fb124ea638	DMP09109_L1_AB.4.PT	119	ABX_treat	control	Feces
c1def48b42e159b33dd366fb124ea638	DMP09109_L1_AB.4.T	77	ABX_treat	BBN_treat	Feces
c1def48b42e159b33dd366fb124ea638	DMP09109_L1_AB.5.PT	70	ABX_treat	control	Feces
c1def48b42e159b33dd366fb124ea638	DMP09109_L1_AB.5.T	44	ABX_treat	BBN_treat	Feces
c1def48b42e159b33dd366fb124ea638	DMP09109_L1_AB.6.PT	44	ABX_treat	control	Feces
c1def48b42e159b33dd366fb124ea638	DMP09109_L1_AB.6.T	14	ABX_treat	BBN_treat	Feces
c1def48b42e159b33dd366fb124ea638	DMP09109_L1_B.1.PT	2988	control	control	Feces
c1def48b42e159b33dd366fb124ea638	DMP09109_L1_B.1.T	2772	control	BBN_treat	Feces
c1def48b42e159b33dd366fb124ea638	DMP09109_L1_B.2.PT	4168	control	control	Feces
c1def48b42e159b33dd366fb124ea638	DMP09109_L1_B.2.T	2717	control	BBN_treat	Feces
c1def48b42e159b33dd366fb124ea638	DMP09109_L1_B.3.PT	2212	control	control	Feces
c1def48b42e159b33dd366fb124ea638	DMP09109_L1_B.4.PT	4112	control	control	Feces
c1def48b42e159b33dd366fb124ea638	DMP09109_L1_B.4.T	1843	control	BBN_treat	Feces
c1def48b42e159b33dd366fb124ea638	DMP09109_L1_B.5.PT	3025	control	control	Feces
c1def48b42e159b33dd366fb124ea638	DMP09109_L1_B.5.T	2944	control	BBN_treat	Feces
c1def48b42e159b33dd366fb124ea638	DMP09109_L1_B.6.PT	2063	control	control	Feces
c1def48b42e159b33dd366fb124ea638	DMP09109_L1_B.6.T	5717	control	BBN_treat	Feces
1dde417c45171347b0ec07088aa49839	DMP09109_L1_AB.1.PT	88	ABX_treat	control	Feces
1dde417c45171347b0ec07088aa49839	DMP09109_L1_AB.1.T	24	ABX_treat	BBN_treat	Feces
1dde417c45171347b0ec07088aa49839	DMP09109_L1_AB.2.PT	112	ABX_treat	control	Feces
1dde417c45171347b0ec07088aa49839	DMP09109_L1_AB.2.T	53	ABX_treat	BBN_treat	Feces
1dde417c45171347b0ec07088aa49839	DMP09109_L1_AB.3.PT	84	ABX_treat	control	Feces
1dde417c45171347b0ec07088aa49839	DMP09109_L1_AB.3.T	22	ABX_treat	BBN_treat	Feces
1dde417c45171347b0ec07088aa49839	DMP09109_L1_AB.4.PT	122	ABX_treat	control	Feces
1dde417c45171347b0ec07088aa49839	DMP09109_L1_AB.4.T	45	ABX_treat	BBN_treat	Feces
1dde417c45171347b0ec07088aa49839	DMP09109_L1_AB.5.PT	74	ABX_treat	control	Feces
1dde417c45171347b0ec07088aa49839	DMP09109_L1_AB.5.T	25	ABX_treat	BBN_treat	Feces
1dde417c45171347b0ec07088aa49839	DMP09109_L1_AB.6.PT	83	ABX_treat	control	Feces
1dde417c45171347b0ec07088aa49839	DMP09109_L1_AB.6.T	26	ABX_treat	BBN_treat	Feces
1dde417c45171347b0ec07088aa49839	DMP09109_L1_B.1.PT	3272	control	control	Feces
1dde417c45171347b0ec07088aa49839	DMP09109_L1_B.1.T	1633	control	BBN_treat	Feces
1dde417c45171347b0ec07088aa49839	DMP09109_L1_B.2.PT	2818	control	control	Feces
1dde417c45171347b0ec07088aa49839	DMP09109_L1_B.2.T	1367	control	BBN_treat	Feces
1dde417c45171347b0ec07088aa49839	DMP09109_L1_B.3.PT	4003	control	control	Feces
1dde417c45171347b0ec07088aa49839	DMP09109_L1_B.4.PT	2619	control	control	Feces
1dde417c45171347b0ec07088aa49839	DMP09109_L1_B.4.T	931	control	BBN_treat	Feces
1dde417c45171347b0ec07088aa49839	DMP09109_L1_B.5.PT	3842	control	control	Feces
1dde417c45171347b0ec07088aa49839	DMP09109_L1_B.5.T	3156	control	BBN_treat	Feces
1dde417c45171347b0ec07088aa49839	DMP09109_L1_B.6.PT	4678	control	control	Feces
1dde417c45171347b0ec07088aa49839	DMP09109_L1_B.6.T	3253	control	BBN_treat	Feces
9b5811da3588dc72c1fce3ea07d51eac	DMP09109_L1_AB.1.PT	47	ABX_treat	control	Feces
9b5811da3588dc72c1fce3ea07d51eac	DMP09109_L1_AB.1.T	22	ABX_treat	BBN_treat	Feces
9b5811da3588dc72c1fce3ea07d51eac	DMP09109_L1_AB.2.PT	67	ABX_treat	control	Feces
9b5811da3588dc72c1fce3ea07d51eac	DMP09109_L1_AB.2.T	28	ABX_treat	BBN_treat	Feces
9b5811da3588dc72c1fce3ea07d51eac	DMP09109_L1_AB.3.PT	59	ABX_treat	control	Feces
9b5811da3588dc72c1fce3ea07d51eac	DMP09109_L1_AB.3.T	19	ABX_treat	BBN_treat	Feces
9b5811da3588dc72c1fce3ea07d51eac	DMP09109_L1_AB.4.PT	89	ABX_treat	control	Feces
9b5811da3588dc72c1fce3ea07d51eac	DMP09109_L1_AB.4.T	32	ABX_treat	BBN_treat	Feces
9b5811da3588dc72c1fce3ea07d51eac	DMP09109_L1_AB.5.PT	42	ABX_treat	control	Feces
9b5811da3588dc72c1fce3ea07d51eac	DMP09109_L1_AB.5.T	25	ABX_treat	BBN_treat	Feces
9b5811da3588dc72c1fce3ea07d51eac	DMP09109_L1_AB.6.PT	42	ABX_treat	control	Feces
9b5811da3588dc72c1fce3ea07d51eac	DMP09109_L1_AB.6.T	17	ABX_treat	BBN_treat	Feces
9b5811da3588dc72c1fce3ea07d51eac	DMP09109_L1_B.1.PT	3394	control	control	Feces
9b5811da3588dc72c1fce3ea07d51eac	DMP09109_L1_B.1.T	2467	control	BBN_treat	Feces
9b5811da3588dc72c1fce3ea07d51eac	DMP09109_L1_B.2.PT	4219	control	control	Feces
9b5811da3588dc72c1fce3ea07d51eac	DMP09109_L1_B.2.T	2087	control	BBN_treat	Feces
9b5811da3588dc72c1fce3ea07d51eac	DMP09109_L1_B.3.PT	3536	control	control	Feces
9b5811da3588dc72c1fce3ea07d51eac	DMP09109_L1_B.4.PT	1846	control	control	Feces
9b5811da3588dc72c1fce3ea07d51eac	DMP09109_L1_B.4.T	2222	control	BBN_treat	Feces
9b5811da3588dc72c1fce3ea07d51eac	DMP09109_L1_B.5.PT	3414	control	control	Feces
9b5811da3588dc72c1fce3ea07d51eac	DMP09109_L1_B.5.T	2398	control	BBN_treat	Feces
9b5811da3588dc72c1fce3ea07d51eac	DMP09109_L1_B.6.PT	2034	control	control	Feces
9b5811da3588dc72c1fce3ea07d51eac	DMP09109_L1_B.6.T	2214	control	BBN_treat	Feces
e4597f1dce864c29882fa64f616d1a6c	DMP09109_L1_AB.1.PT	51	ABX_treat	control	Feces
e4597f1dce864c29882fa64f616d1a6c	DMP09109_L1_AB.1.T	23	ABX_treat	BBN_treat	Feces
e4597f1dce864c29882fa64f616d1a6c	DMP09109_L1_AB.2.PT	62	ABX_treat	control	Feces
e4597f1dce864c29882fa64f616d1a6c	DMP09109_L1_AB.2.T	34	ABX_treat	BBN_treat	Feces
e4597f1dce864c29882fa64f616d1a6c	DMP09109_L1_AB.3.PT	39	ABX_treat	control	Feces
e4597f1dce864c29882fa64f616d1a6c	DMP09109_L1_AB.3.T	20	ABX_treat	BBN_treat	Feces
e4597f1dce864c29882fa64f616d1a6c	DMP09109_L1_AB.4.PT	53	ABX_treat	control	Feces
e4597f1dce864c29882fa64f616d1a6c	DMP09109_L1_AB.4.T	33	ABX_treat	BBN_treat	Feces
e4597f1dce864c29882fa64f616d1a6c	DMP09109_L1_AB.5.PT	39	ABX_treat	control	Feces
e4597f1dce864c29882fa64f616d1a6c	DMP09109_L1_AB.5.T	17	ABX_treat	BBN_treat	Feces
e4597f1dce864c29882fa64f616d1a6c	DMP09109_L1_AB.6.PT	34	ABX_treat	control	Feces
e4597f1dce864c29882fa64f616d1a6c	DMP09109_L1_AB.6.T	11	ABX_treat	BBN_treat	Feces
e4597f1dce864c29882fa64f616d1a6c	DMP09109_L1_B.1.PT	2972	control	control	Feces
e4597f1dce864c29882fa64f616d1a6c	DMP09109_L1_B.1.T	2211	control	BBN_treat	Feces
e4597f1dce864c29882fa64f616d1a6c	DMP09109_L1_B.2.PT	3159	control	control	Feces
e4597f1dce864c29882fa64f616d1a6c	DMP09109_L1_B.2.T	2235	control	BBN_treat	Feces
e4597f1dce864c29882fa64f616d1a6c	DMP09109_L1_B.3.PT	3026	control	control	Feces
e4597f1dce864c29882fa64f616d1a6c	DMP09109_L1_B.4.PT	2511	control	control	Feces
e4597f1dce864c29882fa64f616d1a6c	DMP09109_L1_B.4.T	1660	control	BBN_treat	Feces
e4597f1dce864c29882fa64f616d1a6c	DMP09109_L1_B.5.PT	2893	control	control	Feces
e4597f1dce864c29882fa64f616d1a6c	DMP09109_L1_B.5.T	3215	control	BBN_treat	Feces
e4597f1dce864c29882fa64f616d1a6c	DMP09109_L1_B.6.PT	2406	control	control	Feces
e4597f1dce864c29882fa64f616d1a6c	DMP09109_L1_B.6.T	2366	control	BBN_treat	Feces
1930d2ae4018583d606e705beea31bd1	DMP09109_L1_AB.1.PT	33	ABX_treat	control	Feces
1930d2ae4018583d606e705beea31bd1	DMP09109_L1_AB.1.T	34	ABX_treat	BBN_treat	Feces
1930d2ae4018583d606e705beea31bd1	DMP09109_L1_AB.2.PT	60	ABX_treat	control	Feces
1930d2ae4018583d606e705beea31bd1	DMP09109_L1_AB.2.T	42	ABX_treat	BBN_treat	Feces
1930d2ae4018583d606e705beea31bd1	DMP09109_L1_AB.3.PT	32	ABX_treat	control	Feces
1930d2ae4018583d606e705beea31bd1	DMP09109_L1_AB.3.T	16	ABX_treat	BBN_treat	Feces
1930d2ae4018583d606e705beea31bd1	DMP09109_L1_AB.4.PT	53	ABX_treat	control	Feces
1930d2ae4018583d606e705beea31bd1	DMP09109_L1_AB.4.T	53	ABX_treat	BBN_treat	Feces
1930d2ae4018583d606e705beea31bd1	DMP09109_L1_AB.5.PT	38	ABX_treat	control	Feces
1930d2ae4018583d606e705beea31bd1	DMP09109_L1_AB.5.T	25	ABX_treat	BBN_treat	Feces
1930d2ae4018583d606e705beea31bd1	DMP09109_L1_AB.6.PT	40	ABX_treat	control	Feces
1930d2ae4018583d606e705beea31bd1	DMP09109_L1_AB.6.T	13	ABX_treat	BBN_treat	Feces
1930d2ae4018583d606e705beea31bd1	DMP09109_L1_B.1.PT	2356	control	control	Feces
1930d2ae4018583d606e705beea31bd1	DMP09109_L1_B.1.T	2366	control	BBN_treat	Feces
1930d2ae4018583d606e705beea31bd1	DMP09109_L1_B.2.PT	2798	control	control	Feces
1930d2ae4018583d606e705beea31bd1	DMP09109_L1_B.2.T	2594	control	BBN_treat	Feces
1930d2ae4018583d606e705beea31bd1	DMP09109_L1_B.3.PT	2718	control	control	Feces
1930d2ae4018583d606e705beea31bd1	DMP09109_L1_B.4.PT	2701	control	control	Feces
1930d2ae4018583d606e705beea31bd1	DMP09109_L1_B.4.T	2175	control	BBN_treat	Feces
1930d2ae4018583d606e705beea31bd1	DMP09109_L1_B.5.PT	1881	control	control	Feces
1930d2ae4018583d606e705beea31bd1	DMP09109_L1_B.5.T	2729	control	BBN_treat	Feces
1930d2ae4018583d606e705beea31bd1	DMP09109_L1_B.6.PT	2176	control	control	Feces
1930d2ae4018583d606e705beea31bd1	DMP09109_L1_B.6.T	3459	control	BBN_treat	Feces
f80166d86a7f15b69b6ac97505299c3a	DMP09109_L1_AB.1.PT	29	ABX_treat	control	Feces
f80166d86a7f15b69b6ac97505299c3a	DMP09109_L1_AB.1.T	17	ABX_treat	BBN_treat	Feces
f80166d86a7f15b69b6ac97505299c3a	DMP09109_L1_AB.2.PT	56	ABX_treat	control	Feces
f80166d86a7f15b69b6ac97505299c3a	DMP09109_L1_AB.2.T	43	ABX_treat	BBN_treat	Feces
f80166d86a7f15b69b6ac97505299c3a	DMP09109_L1_AB.3.PT	0	ABX_treat	control	Feces
f80166d86a7f15b69b6ac97505299c3a	DMP09109_L1_AB.3.T	0	ABX_treat	BBN_treat	Feces
f80166d86a7f15b69b6ac97505299c3a	DMP09109_L1_AB.4.PT	71	ABX_treat	control	Feces
f80166d86a7f15b69b6ac97505299c3a	DMP09109_L1_AB.4.T	38	ABX_treat	BBN_treat	Feces
f80166d86a7f15b69b6ac97505299c3a	DMP09109_L1_AB.5.PT	0	ABX_treat	control	Feces
f80166d86a7f15b69b6ac97505299c3a	DMP09109_L1_AB.5.T	0	ABX_treat	BBN_treat	Feces
f80166d86a7f15b69b6ac97505299c3a	DMP09109_L1_AB.6.PT	30	ABX_treat	control	Feces
f80166d86a7f15b69b6ac97505299c3a	DMP09109_L1_AB.6.T	23	ABX_treat	BBN_treat	Feces
f80166d86a7f15b69b6ac97505299c3a	DMP09109_L1_B.1.PT	1678	control	control	Feces
f80166d86a7f15b69b6ac97505299c3a	DMP09109_L1_B.1.T	3247	control	BBN_treat	Feces
f80166d86a7f15b69b6ac97505299c3a	DMP09109_L1_B.2.PT	3217	control	control	Feces
f80166d86a7f15b69b6ac97505299c3a	DMP09109_L1_B.2.T	2635	control	BBN_treat	Feces
f80166d86a7f15b69b6ac97505299c3a	DMP09109_L1_B.3.PT	1478	control	control	Feces
f80166d86a7f15b69b6ac97505299c3a	DMP09109_L1_B.4.PT	1932	control	control	Feces
f80166d86a7f15b69b6ac97505299c3a	DMP09109_L1_B.4.T	983	control	BBN_treat	Feces
f80166d86a7f15b69b6ac97505299c3a	DMP09109_L1_B.5.PT	2227	control	control	Feces
f80166d86a7f15b69b6ac97505299c3a	DMP09109_L1_B.5.T	2676	control	BBN_treat	Feces
f80166d86a7f15b69b6ac97505299c3a	DMP09109_L1_B.6.PT	2846	control	control	Feces
f80166d86a7f15b69b6ac97505299c3a	DMP09109_L1_B.6.T	4214	control	BBN_treat	Feces
0d29a1eb24f264423251f3b2a92f7914	DMP09109_L1_AB.1.PT	40	ABX_treat	control	Feces
0d29a1eb24f264423251f3b2a92f7914	DMP09109_L1_AB.1.T	17	ABX_treat	BBN_treat	Feces
0d29a1eb24f264423251f3b2a92f7914	DMP09109_L1_AB.2.PT	77	ABX_treat	control	Feces
0d29a1eb24f264423251f3b2a92f7914	DMP09109_L1_AB.2.T	30	ABX_treat	BBN_treat	Feces
0d29a1eb24f264423251f3b2a92f7914	DMP09109_L1_AB.3.PT	44	ABX_treat	control	Feces
0d29a1eb24f264423251f3b2a92f7914	DMP09109_L1_AB.3.T	11	ABX_treat	BBN_treat	Feces
0d29a1eb24f264423251f3b2a92f7914	DMP09109_L1_AB.4.PT	95	ABX_treat	control	Feces
0d29a1eb24f264423251f3b2a92f7914	DMP09109_L1_AB.4.T	22	ABX_treat	BBN_treat	Feces
0d29a1eb24f264423251f3b2a92f7914	DMP09109_L1_AB.5.PT	37	ABX_treat	control	Feces
0d29a1eb24f264423251f3b2a92f7914	DMP09109_L1_AB.5.T	24	ABX_treat	BBN_treat	Feces
0d29a1eb24f264423251f3b2a92f7914	DMP09109_L1_AB.6.PT	42	ABX_treat	control	Feces
0d29a1eb24f264423251f3b2a92f7914	DMP09109_L1_AB.6.T	17	ABX_treat	BBN_treat	Feces
0d29a1eb24f264423251f3b2a92f7914	DMP09109_L1_B.1.PT	1840	control	control	Feces
0d29a1eb24f264423251f3b2a92f7914	DMP09109_L1_B.1.T	1256	control	BBN_treat	Feces
0d29a1eb24f264423251f3b2a92f7914	DMP09109_L1_B.2.PT	1728	control	control	Feces
0d29a1eb24f264423251f3b2a92f7914	DMP09109_L1_B.2.T	1035	control	BBN_treat	Feces
0d29a1eb24f264423251f3b2a92f7914	DMP09109_L1_B.3.PT	3714	control	control	Feces
0d29a1eb24f264423251f3b2a92f7914	DMP09109_L1_B.4.PT	2600	control	control	Feces
0d29a1eb24f264423251f3b2a92f7914	DMP09109_L1_B.4.T	1183	control	BBN_treat	Feces
0d29a1eb24f264423251f3b2a92f7914	DMP09109_L1_B.5.PT	2127	control	control	Feces
0d29a1eb24f264423251f3b2a92f7914	DMP09109_L1_B.5.T	2359	control	BBN_treat	Feces
0d29a1eb24f264423251f3b2a92f7914	DMP09109_L1_B.6.PT	3143	control	control	Feces
0d29a1eb24f264423251f3b2a92f7914	DMP09109_L1_B.6.T	2064	control	BBN_treat	Feces
0df6c802966e8670279671824da4f10a	DMP09109_L1_AB.1.PT	82	ABX_treat	control	Feces
0df6c802966e8670279671824da4f10a	DMP09109_L1_AB.1.T	102	ABX_treat	BBN_treat	Feces
0df6c802966e8670279671824da4f10a	DMP09109_L1_AB.2.PT	247	ABX_treat	control	Feces
0df6c802966e8670279671824da4f10a	DMP09109_L1_AB.2.T	287	ABX_treat	BBN_treat	Feces
0df6c802966e8670279671824da4f10a	DMP09109_L1_AB.3.PT	114	ABX_treat	control	Feces
0df6c802966e8670279671824da4f10a	DMP09109_L1_AB.3.T	99	ABX_treat	BBN_treat	Feces
0df6c802966e8670279671824da4f10a	DMP09109_L1_AB.4.PT	225	ABX_treat	control	Feces
0df6c802966e8670279671824da4f10a	DMP09109_L1_AB.4.T	215	ABX_treat	BBN_treat	Feces
0df6c802966e8670279671824da4f10a	DMP09109_L1_AB.5.PT	128	ABX_treat	control	Feces
0df6c802966e8670279671824da4f10a	DMP09109_L1_AB.5.T	140	ABX_treat	BBN_treat	Feces
0df6c802966e8670279671824da4f10a	DMP09109_L1_AB.6.PT	79	ABX_treat	control	Feces
0df6c802966e8670279671824da4f10a	DMP09109_L1_AB.6.T	63	ABX_treat	BBN_treat	Feces
0df6c802966e8670279671824da4f10a	DMP09109_L1_B.1.PT	1165	control	control	Feces
0df6c802966e8670279671824da4f10a	DMP09109_L1_B.1.T	479	control	BBN_treat	Feces
0df6c802966e8670279671824da4f10a	DMP09109_L1_B.2.PT	1188	control	control	Feces
0df6c802966e8670279671824da4f10a	DMP09109_L1_B.2.T	4893	control	BBN_treat	Feces
0df6c802966e8670279671824da4f10a	DMP09109_L1_B.3.PT	2995	control	control	Feces
0df6c802966e8670279671824da4f10a	DMP09109_L1_B.4.PT	366	control	control	Feces
0df6c802966e8670279671824da4f10a	DMP09109_L1_B.4.T	3845	control	BBN_treat	Feces
0df6c802966e8670279671824da4f10a	DMP09109_L1_B.5.PT	1985	control	control	Feces
0df6c802966e8670279671824da4f10a	DMP09109_L1_B.5.T	1366	control	BBN_treat	Feces
0df6c802966e8670279671824da4f10a	DMP09109_L1_B.6.PT	1229	control	control	Feces
0df6c802966e8670279671824da4f10a	DMP09109_L1_B.6.T	600	control	BBN_treat	Feces
b00c3432b2ba4ccb41e22cbf1f9e336d	DMP09109_L1_AB.1.PT	46	ABX_treat	control	Feces
b00c3432b2ba4ccb41e22cbf1f9e336d	DMP09109_L1_AB.1.T	36	ABX_treat	BBN_treat	Feces
b00c3432b2ba4ccb41e22cbf1f9e336d	DMP09109_L1_AB.2.PT	54	ABX_treat	control	Feces
b00c3432b2ba4ccb41e22cbf1f9e336d	DMP09109_L1_AB.2.T	37	ABX_treat	BBN_treat	Feces
b00c3432b2ba4ccb41e22cbf1f9e336d	DMP09109_L1_AB.3.PT	38	ABX_treat	control	Feces
b00c3432b2ba4ccb41e22cbf1f9e336d	DMP09109_L1_AB.3.T	19	ABX_treat	BBN_treat	Feces
b00c3432b2ba4ccb41e22cbf1f9e336d	DMP09109_L1_AB.4.PT	50	ABX_treat	control	Feces
b00c3432b2ba4ccb41e22cbf1f9e336d	DMP09109_L1_AB.4.T	41	ABX_treat	BBN_treat	Feces
b00c3432b2ba4ccb41e22cbf1f9e336d	DMP09109_L1_AB.5.PT	31	ABX_treat	control	Feces
b00c3432b2ba4ccb41e22cbf1f9e336d	DMP09109_L1_AB.5.T	28	ABX_treat	BBN_treat	Feces
b00c3432b2ba4ccb41e22cbf1f9e336d	DMP09109_L1_AB.6.PT	34	ABX_treat	control	Feces
b00c3432b2ba4ccb41e22cbf1f9e336d	DMP09109_L1_AB.6.T	19	ABX_treat	BBN_treat	Feces
b00c3432b2ba4ccb41e22cbf1f9e336d	DMP09109_L1_B.1.PT	1477	control	control	Feces
b00c3432b2ba4ccb41e22cbf1f9e336d	DMP09109_L1_B.1.T	1531	control	BBN_treat	Feces
b00c3432b2ba4ccb41e22cbf1f9e336d	DMP09109_L1_B.2.PT	2773	control	control	Feces
b00c3432b2ba4ccb41e22cbf1f9e336d	DMP09109_L1_B.2.T	1433	control	BBN_treat	Feces
b00c3432b2ba4ccb41e22cbf1f9e336d	DMP09109_L1_B.3.PT	1635	control	control	Feces
b00c3432b2ba4ccb41e22cbf1f9e336d	DMP09109_L1_B.4.PT	2136	control	control	Feces
b00c3432b2ba4ccb41e22cbf1f9e336d	DMP09109_L1_B.4.T	1093	control	BBN_treat	Feces
b00c3432b2ba4ccb41e22cbf1f9e336d	DMP09109_L1_B.5.PT	1917	control	control	Feces
b00c3432b2ba4ccb41e22cbf1f9e336d	DMP09109_L1_B.5.T	2204	control	BBN_treat	Feces
b00c3432b2ba4ccb41e22cbf1f9e336d	DMP09109_L1_B.6.PT	1316	control	control	Feces
b00c3432b2ba4ccb41e22cbf1f9e336d	DMP09109_L1_B.6.T	2896	control	BBN_treat	Feces
59058f537de50f2f55ed8833c3c1f4b5	DMP09109_L1_AB.1.PT	84	ABX_treat	control	Feces
59058f537de50f2f55ed8833c3c1f4b5	DMP09109_L1_AB.1.T	49	ABX_treat	BBN_treat	Feces
59058f537de50f2f55ed8833c3c1f4b5	DMP09109_L1_AB.2.PT	176	ABX_treat	control	Feces
59058f537de50f2f55ed8833c3c1f4b5	DMP09109_L1_AB.2.T	93	ABX_treat	BBN_treat	Feces
59058f537de50f2f55ed8833c3c1f4b5	DMP09109_L1_AB.3.PT	75	ABX_treat	control	Feces
59058f537de50f2f55ed8833c3c1f4b5	DMP09109_L1_AB.3.T	56	ABX_treat	BBN_treat	Feces
59058f537de50f2f55ed8833c3c1f4b5	DMP09109_L1_AB.4.PT	159	ABX_treat	control	Feces
59058f537de50f2f55ed8833c3c1f4b5	DMP09109_L1_AB.4.T	95	ABX_treat	BBN_treat	Feces
59058f537de50f2f55ed8833c3c1f4b5	DMP09109_L1_AB.5.PT	79	ABX_treat	control	Feces
59058f537de50f2f55ed8833c3c1f4b5	DMP09109_L1_AB.5.T	64	ABX_treat	BBN_treat	Feces
59058f537de50f2f55ed8833c3c1f4b5	DMP09109_L1_AB.6.PT	61	ABX_treat	control	Feces
59058f537de50f2f55ed8833c3c1f4b5	DMP09109_L1_AB.6.T	39	ABX_treat	BBN_treat	Feces
59058f537de50f2f55ed8833c3c1f4b5	DMP09109_L1_B.1.PT	1918	control	control	Feces
59058f537de50f2f55ed8833c3c1f4b5	DMP09109_L1_B.1.T	2048	control	BBN_treat	Feces
59058f537de50f2f55ed8833c3c1f4b5	DMP09109_L1_B.2.PT	1079	control	control	Feces
59058f537de50f2f55ed8833c3c1f4b5	DMP09109_L1_B.2.T	1026	control	BBN_treat	Feces
59058f537de50f2f55ed8833c3c1f4b5	DMP09109_L1_B.3.PT	2148	control	control	Feces
59058f537de50f2f55ed8833c3c1f4b5	DMP09109_L1_B.4.PT	4240	control	control	Feces
59058f537de50f2f55ed8833c3c1f4b5	DMP09109_L1_B.4.T	1750	control	BBN_treat	Feces
59058f537de50f2f55ed8833c3c1f4b5	DMP09109_L1_B.5.PT	1178	control	control	Feces
59058f537de50f2f55ed8833c3c1f4b5	DMP09109_L1_B.5.T	1391	control	BBN_treat	Feces
59058f537de50f2f55ed8833c3c1f4b5	DMP09109_L1_B.6.PT	921	control	control	Feces
59058f537de50f2f55ed8833c3c1f4b5	DMP09109_L1_B.6.T	1101	control	BBN_treat	Feces
39f1b510d3d0f5a6d28609e5a26641a9	DMP09109_L1_AB.1.PT	29	ABX_treat	control	Feces
39f1b510d3d0f5a6d28609e5a26641a9	DMP09109_L1_AB.1.T	20	ABX_treat	BBN_treat	Feces
39f1b510d3d0f5a6d28609e5a26641a9	DMP09109_L1_AB.2.PT	25	ABX_treat	control	Feces
39f1b510d3d0f5a6d28609e5a26641a9	DMP09109_L1_AB.2.T	16	ABX_treat	BBN_treat	Feces
39f1b510d3d0f5a6d28609e5a26641a9	DMP09109_L1_AB.3.PT	35	ABX_treat	control	Feces
39f1b510d3d0f5a6d28609e5a26641a9	DMP09109_L1_AB.3.T	10	ABX_treat	BBN_treat	Feces
39f1b510d3d0f5a6d28609e5a26641a9	DMP09109_L1_AB.4.PT	43	ABX_treat	control	Feces
39f1b510d3d0f5a6d28609e5a26641a9	DMP09109_L1_AB.4.T	37	ABX_treat	BBN_treat	Feces
39f1b510d3d0f5a6d28609e5a26641a9	DMP09109_L1_AB.5.PT	26	ABX_treat	control	Feces
39f1b510d3d0f5a6d28609e5a26641a9	DMP09109_L1_AB.5.T	9	ABX_treat	BBN_treat	Feces
39f1b510d3d0f5a6d28609e5a26641a9	DMP09109_L1_AB.6.PT	22	ABX_treat	control	Feces
39f1b510d3d0f5a6d28609e5a26641a9	DMP09109_L1_AB.6.T	10	ABX_treat	BBN_treat	Feces
39f1b510d3d0f5a6d28609e5a26641a9	DMP09109_L1_B.1.PT	1775	control	control	Feces
39f1b510d3d0f5a6d28609e5a26641a9	DMP09109_L1_B.1.T	2056	control	BBN_treat	Feces
39f1b510d3d0f5a6d28609e5a26641a9	DMP09109_L1_B.2.PT	2055	control	control	Feces
39f1b510d3d0f5a6d28609e5a26641a9	DMP09109_L1_B.2.T	1823	control	BBN_treat	Feces
39f1b510d3d0f5a6d28609e5a26641a9	DMP09109_L1_B.3.PT	1487	control	control	Feces
39f1b510d3d0f5a6d28609e5a26641a9	DMP09109_L1_B.4.PT	1683	control	control	Feces
39f1b510d3d0f5a6d28609e5a26641a9	DMP09109_L1_B.4.T	1719	control	BBN_treat	Feces
39f1b510d3d0f5a6d28609e5a26641a9	DMP09109_L1_B.5.PT	1316	control	control	Feces
39f1b510d3d0f5a6d28609e5a26641a9	DMP09109_L1_B.5.T	2252	control	BBN_treat	Feces
39f1b510d3d0f5a6d28609e5a26641a9	DMP09109_L1_B.6.PT	1548	control	control	Feces
39f1b510d3d0f5a6d28609e5a26641a9	DMP09109_L1_B.6.T	1860	control	BBN_treat	Feces
3471f88cb44a7a8c95f6c7fe00ec8261	DMP09109_L1_AB.1.PT	29	ABX_treat	control	Feces
3471f88cb44a7a8c95f6c7fe00ec8261	DMP09109_L1_AB.1.T	17	ABX_treat	BBN_treat	Feces
3471f88cb44a7a8c95f6c7fe00ec8261	DMP09109_L1_AB.2.PT	47	ABX_treat	control	Feces
3471f88cb44a7a8c95f6c7fe00ec8261	DMP09109_L1_AB.2.T	25	ABX_treat	BBN_treat	Feces
3471f88cb44a7a8c95f6c7fe00ec8261	DMP09109_L1_AB.3.PT	26	ABX_treat	control	Feces
3471f88cb44a7a8c95f6c7fe00ec8261	DMP09109_L1_AB.3.T	17	ABX_treat	BBN_treat	Feces
3471f88cb44a7a8c95f6c7fe00ec8261	DMP09109_L1_AB.4.PT	50	ABX_treat	control	Feces
3471f88cb44a7a8c95f6c7fe00ec8261	DMP09109_L1_AB.4.T	41	ABX_treat	BBN_treat	Feces
3471f88cb44a7a8c95f6c7fe00ec8261	DMP09109_L1_AB.5.PT	31	ABX_treat	control	Feces
3471f88cb44a7a8c95f6c7fe00ec8261	DMP09109_L1_AB.5.T	26	ABX_treat	BBN_treat	Feces
3471f88cb44a7a8c95f6c7fe00ec8261	DMP09109_L1_AB.6.PT	30	ABX_treat	control	Feces
3471f88cb44a7a8c95f6c7fe00ec8261	DMP09109_L1_AB.6.T	13	ABX_treat	BBN_treat	Feces
3471f88cb44a7a8c95f6c7fe00ec8261	DMP09109_L1_B.1.PT	1260	control	control	Feces
3471f88cb44a7a8c95f6c7fe00ec8261	DMP09109_L1_B.1.T	1148	control	BBN_treat	Feces
3471f88cb44a7a8c95f6c7fe00ec8261	DMP09109_L1_B.2.PT	2543	control	control	Feces
3471f88cb44a7a8c95f6c7fe00ec8261	DMP09109_L1_B.2.T	1552	control	BBN_treat	Feces
3471f88cb44a7a8c95f6c7fe00ec8261	DMP09109_L1_B.3.PT	926	control	control	Feces
3471f88cb44a7a8c95f6c7fe00ec8261	DMP09109_L1_B.4.PT	2191	control	control	Feces
3471f88cb44a7a8c95f6c7fe00ec8261	DMP09109_L1_B.4.T	1189	control	BBN_treat	Feces
3471f88cb44a7a8c95f6c7fe00ec8261	DMP09109_L1_B.5.PT	2141	control	control	Feces
3471f88cb44a7a8c95f6c7fe00ec8261	DMP09109_L1_B.5.T	2269	control	BBN_treat	Feces
3471f88cb44a7a8c95f6c7fe00ec8261	DMP09109_L1_B.6.PT	1400	control	control	Feces
3471f88cb44a7a8c95f6c7fe00ec8261	DMP09109_L1_B.6.T	2677	control	BBN_treat	Feces
b44aff2995f396f00ad579d8e6684335	DMP09109_L1_AB.1.PT	25	ABX_treat	control	Feces
b44aff2995f396f00ad579d8e6684335	DMP09109_L1_AB.1.T	21	ABX_treat	BBN_treat	Feces
b44aff2995f396f00ad579d8e6684335	DMP09109_L1_AB.2.PT	46	ABX_treat	control	Feces
b44aff2995f396f00ad579d8e6684335	DMP09109_L1_AB.2.T	34	ABX_treat	BBN_treat	Feces
b44aff2995f396f00ad579d8e6684335	DMP09109_L1_AB.3.PT	28	ABX_treat	control	Feces
b44aff2995f396f00ad579d8e6684335	DMP09109_L1_AB.3.T	12	ABX_treat	BBN_treat	Feces
b44aff2995f396f00ad579d8e6684335	DMP09109_L1_AB.4.PT	49	ABX_treat	control	Feces
b44aff2995f396f00ad579d8e6684335	DMP09109_L1_AB.4.T	21	ABX_treat	BBN_treat	Feces
b44aff2995f396f00ad579d8e6684335	DMP09109_L1_AB.5.PT	26	ABX_treat	control	Feces
b44aff2995f396f00ad579d8e6684335	DMP09109_L1_AB.5.T	14	ABX_treat	BBN_treat	Feces
b44aff2995f396f00ad579d8e6684335	DMP09109_L1_AB.6.PT	28	ABX_treat	control	Feces
b44aff2995f396f00ad579d8e6684335	DMP09109_L1_AB.6.T	16	ABX_treat	BBN_treat	Feces
b44aff2995f396f00ad579d8e6684335	DMP09109_L1_B.1.PT	1781	control	control	Feces
b44aff2995f396f00ad579d8e6684335	DMP09109_L1_B.1.T	1469	control	BBN_treat	Feces
b44aff2995f396f00ad579d8e6684335	DMP09109_L1_B.2.PT	1830	control	control	Feces
b44aff2995f396f00ad579d8e6684335	DMP09109_L1_B.2.T	1482	control	BBN_treat	Feces
b44aff2995f396f00ad579d8e6684335	DMP09109_L1_B.3.PT	722	control	control	Feces
b44aff2995f396f00ad579d8e6684335	DMP09109_L1_B.4.PT	1052	control	control	Feces
b44aff2995f396f00ad579d8e6684335	DMP09109_L1_B.4.T	1250	control	BBN_treat	Feces
b44aff2995f396f00ad579d8e6684335	DMP09109_L1_B.5.PT	2278	control	control	Feces
b44aff2995f396f00ad579d8e6684335	DMP09109_L1_B.5.T	2494	control	BBN_treat	Feces
b44aff2995f396f00ad579d8e6684335	DMP09109_L1_B.6.PT	1206	control	control	Feces
b44aff2995f396f00ad579d8e6684335	DMP09109_L1_B.6.T	1919	control	BBN_treat	Feces
2eb2fe0471e37d54b5e1c47660220ad6	DMP09109_L1_AB.1.PT	40	ABX_treat	control	Feces
2eb2fe0471e37d54b5e1c47660220ad6	DMP09109_L1_AB.1.T	14	ABX_treat	BBN_treat	Feces
2eb2fe0471e37d54b5e1c47660220ad6	DMP09109_L1_AB.2.PT	64	ABX_treat	control	Feces
2eb2fe0471e37d54b5e1c47660220ad6	DMP09109_L1_AB.2.T	18	ABX_treat	BBN_treat	Feces
2eb2fe0471e37d54b5e1c47660220ad6	DMP09109_L1_AB.3.PT	42	ABX_treat	control	Feces
2eb2fe0471e37d54b5e1c47660220ad6	DMP09109_L1_AB.3.T	10	ABX_treat	BBN_treat	Feces
2eb2fe0471e37d54b5e1c47660220ad6	DMP09109_L1_AB.4.PT	83	ABX_treat	control	Feces
2eb2fe0471e37d54b5e1c47660220ad6	DMP09109_L1_AB.4.T	35	ABX_treat	BBN_treat	Feces
2eb2fe0471e37d54b5e1c47660220ad6	DMP09109_L1_AB.5.PT	37	ABX_treat	control	Feces
2eb2fe0471e37d54b5e1c47660220ad6	DMP09109_L1_AB.5.T	12	ABX_treat	BBN_treat	Feces
2eb2fe0471e37d54b5e1c47660220ad6	DMP09109_L1_AB.6.PT	41	ABX_treat	control	Feces
2eb2fe0471e37d54b5e1c47660220ad6	DMP09109_L1_AB.6.T	16	ABX_treat	BBN_treat	Feces
2eb2fe0471e37d54b5e1c47660220ad6	DMP09109_L1_B.1.PT	2575	control	control	Feces
2eb2fe0471e37d54b5e1c47660220ad6	DMP09109_L1_B.1.T	936	control	BBN_treat	Feces
2eb2fe0471e37d54b5e1c47660220ad6	DMP09109_L1_B.2.PT	2095	control	control	Feces
2eb2fe0471e37d54b5e1c47660220ad6	DMP09109_L1_B.2.T	648	control	BBN_treat	Feces
2eb2fe0471e37d54b5e1c47660220ad6	DMP09109_L1_B.3.PT	689	control	control	Feces
2eb2fe0471e37d54b5e1c47660220ad6	DMP09109_L1_B.4.PT	1290	control	control	Feces
2eb2fe0471e37d54b5e1c47660220ad6	DMP09109_L1_B.4.T	878	control	BBN_treat	Feces
2eb2fe0471e37d54b5e1c47660220ad6	DMP09109_L1_B.5.PT	2819	control	control	Feces
2eb2fe0471e37d54b5e1c47660220ad6	DMP09109_L1_B.5.T	1768	control	BBN_treat	Feces
2eb2fe0471e37d54b5e1c47660220ad6	DMP09109_L1_B.6.PT	2567	control	control	Feces
2eb2fe0471e37d54b5e1c47660220ad6	DMP09109_L1_B.6.T	1092	control	BBN_treat	Feces
7d02f99e2ea00512b055a4e70f84c18b	DMP09109_L1_AB.1.PT	14	ABX_treat	control	Feces
7d02f99e2ea00512b055a4e70f84c18b	DMP09109_L1_AB.1.T	25	ABX_treat	BBN_treat	Feces
7d02f99e2ea00512b055a4e70f84c18b	DMP09109_L1_AB.2.PT	25	ABX_treat	control	Feces
7d02f99e2ea00512b055a4e70f84c18b	DMP09109_L1_AB.2.T	26	ABX_treat	BBN_treat	Feces
7d02f99e2ea00512b055a4e70f84c18b	DMP09109_L1_AB.3.PT	27	ABX_treat	control	Feces
7d02f99e2ea00512b055a4e70f84c18b	DMP09109_L1_AB.3.T	19	ABX_treat	BBN_treat	Feces
7d02f99e2ea00512b055a4e70f84c18b	DMP09109_L1_AB.4.PT	31	ABX_treat	control	Feces
7d02f99e2ea00512b055a4e70f84c18b	DMP09109_L1_AB.4.T	30	ABX_treat	BBN_treat	Feces
7d02f99e2ea00512b055a4e70f84c18b	DMP09109_L1_AB.5.PT	23	ABX_treat	control	Feces
7d02f99e2ea00512b055a4e70f84c18b	DMP09109_L1_AB.5.T	26	ABX_treat	BBN_treat	Feces
7d02f99e2ea00512b055a4e70f84c18b	DMP09109_L1_AB.6.PT	14	ABX_treat	control	Feces
7d02f99e2ea00512b055a4e70f84c18b	DMP09109_L1_AB.6.T	25	ABX_treat	BBN_treat	Feces
7d02f99e2ea00512b055a4e70f84c18b	DMP09109_L1_B.1.PT	782	control	control	Feces
7d02f99e2ea00512b055a4e70f84c18b	DMP09109_L1_B.1.T	1346	control	BBN_treat	Feces
7d02f99e2ea00512b055a4e70f84c18b	DMP09109_L1_B.2.PT	1590	control	control	Feces
7d02f99e2ea00512b055a4e70f84c18b	DMP09109_L1_B.2.T	1970	control	BBN_treat	Feces
7d02f99e2ea00512b055a4e70f84c18b	DMP09109_L1_B.3.PT	1714	control	control	Feces
7d02f99e2ea00512b055a4e70f84c18b	DMP09109_L1_B.4.PT	1379	control	control	Feces
7d02f99e2ea00512b055a4e70f84c18b	DMP09109_L1_B.4.T	3568	control	BBN_treat	Feces
7d02f99e2ea00512b055a4e70f84c18b	DMP09109_L1_B.5.PT	776	control	control	Feces
7d02f99e2ea00512b055a4e70f84c18b	DMP09109_L1_B.5.T	912	control	BBN_treat	Feces
7d02f99e2ea00512b055a4e70f84c18b	DMP09109_L1_B.6.PT	833	control	control	Feces
7d02f99e2ea00512b055a4e70f84c18b	DMP09109_L1_B.6.T	1666	control	BBN_treat	Feces
33ea9f7df7a02a6f06fb9700ed440401	DMP09109_L1_AB.1.PT	21	ABX_treat	control	Feces
33ea9f7df7a02a6f06fb9700ed440401	DMP09109_L1_AB.1.T	26	ABX_treat	BBN_treat	Feces
33ea9f7df7a02a6f06fb9700ed440401	DMP09109_L1_AB.2.PT	36	ABX_treat	control	Feces
33ea9f7df7a02a6f06fb9700ed440401	DMP09109_L1_AB.2.T	37	ABX_treat	BBN_treat	Feces
33ea9f7df7a02a6f06fb9700ed440401	DMP09109_L1_AB.3.PT	31	ABX_treat	control	Feces
33ea9f7df7a02a6f06fb9700ed440401	DMP09109_L1_AB.3.T	14	ABX_treat	BBN_treat	Feces
33ea9f7df7a02a6f06fb9700ed440401	DMP09109_L1_AB.4.PT	49	ABX_treat	control	Feces
33ea9f7df7a02a6f06fb9700ed440401	DMP09109_L1_AB.4.T	37	ABX_treat	BBN_treat	Feces
33ea9f7df7a02a6f06fb9700ed440401	DMP09109_L1_AB.5.PT	22	ABX_treat	control	Feces
33ea9f7df7a02a6f06fb9700ed440401	DMP09109_L1_AB.5.T	17	ABX_treat	BBN_treat	Feces
33ea9f7df7a02a6f06fb9700ed440401	DMP09109_L1_AB.6.PT	20	ABX_treat	control	Feces
33ea9f7df7a02a6f06fb9700ed440401	DMP09109_L1_AB.6.T	11	ABX_treat	BBN_treat	Feces
33ea9f7df7a02a6f06fb9700ed440401	DMP09109_L1_B.1.PT	1405	control	control	Feces
33ea9f7df7a02a6f06fb9700ed440401	DMP09109_L1_B.1.T	1217	control	BBN_treat	Feces
33ea9f7df7a02a6f06fb9700ed440401	DMP09109_L1_B.2.PT	1582	control	control	Feces
33ea9f7df7a02a6f06fb9700ed440401	DMP09109_L1_B.2.T	1222	control	BBN_treat	Feces
33ea9f7df7a02a6f06fb9700ed440401	DMP09109_L1_B.3.PT	1069	control	control	Feces
33ea9f7df7a02a6f06fb9700ed440401	DMP09109_L1_B.4.PT	1708	control	control	Feces
33ea9f7df7a02a6f06fb9700ed440401	DMP09109_L1_B.4.T	986	control	BBN_treat	Feces
33ea9f7df7a02a6f06fb9700ed440401	DMP09109_L1_B.5.PT	1314	control	control	Feces
33ea9f7df7a02a6f06fb9700ed440401	DMP09109_L1_B.5.T	2684	control	BBN_treat	Feces
33ea9f7df7a02a6f06fb9700ed440401	DMP09109_L1_B.6.PT	1064	control	control	Feces
33ea9f7df7a02a6f06fb9700ed440401	DMP09109_L1_B.6.T	1445	control	BBN_treat	Feces
9a13cbb8e1b12468bf22d6a05aafb0c0	DMP09109_L1_AB.1.PT	42	ABX_treat	control	Feces
9a13cbb8e1b12468bf22d6a05aafb0c0	DMP09109_L1_AB.1.T	121	ABX_treat	BBN_treat	Feces
9a13cbb8e1b12468bf22d6a05aafb0c0	DMP09109_L1_AB.2.PT	95	ABX_treat	control	Feces
9a13cbb8e1b12468bf22d6a05aafb0c0	DMP09109_L1_AB.2.T	129	ABX_treat	BBN_treat	Feces
9a13cbb8e1b12468bf22d6a05aafb0c0	DMP09109_L1_AB.3.PT	88	ABX_treat	control	Feces
9a13cbb8e1b12468bf22d6a05aafb0c0	DMP09109_L1_AB.3.T	65	ABX_treat	BBN_treat	Feces
9a13cbb8e1b12468bf22d6a05aafb0c0	DMP09109_L1_AB.4.PT	101	ABX_treat	control	Feces
9a13cbb8e1b12468bf22d6a05aafb0c0	DMP09109_L1_AB.4.T	91	ABX_treat	BBN_treat	Feces
9a13cbb8e1b12468bf22d6a05aafb0c0	DMP09109_L1_AB.5.PT	59	ABX_treat	control	Feces
9a13cbb8e1b12468bf22d6a05aafb0c0	DMP09109_L1_AB.5.T	92	ABX_treat	BBN_treat	Feces
9a13cbb8e1b12468bf22d6a05aafb0c0	DMP09109_L1_AB.6.PT	40	ABX_treat	control	Feces
9a13cbb8e1b12468bf22d6a05aafb0c0	DMP09109_L1_AB.6.T	53	ABX_treat	BBN_treat	Feces
9a13cbb8e1b12468bf22d6a05aafb0c0	DMP09109_L1_B.1.PT	934	control	control	Feces
9a13cbb8e1b12468bf22d6a05aafb0c0	DMP09109_L1_B.1.T	2905	control	BBN_treat	Feces
9a13cbb8e1b12468bf22d6a05aafb0c0	DMP09109_L1_B.2.PT	674	control	control	Feces
9a13cbb8e1b12468bf22d6a05aafb0c0	DMP09109_L1_B.2.T	1257	control	BBN_treat	Feces
9a13cbb8e1b12468bf22d6a05aafb0c0	DMP09109_L1_B.3.PT	1022	control	control	Feces
9a13cbb8e1b12468bf22d6a05aafb0c0	DMP09109_L1_B.4.PT	829	control	control	Feces
9a13cbb8e1b12468bf22d6a05aafb0c0	DMP09109_L1_B.4.T	2057	control	BBN_treat	Feces
9a13cbb8e1b12468bf22d6a05aafb0c0	DMP09109_L1_B.5.PT	722	control	control	Feces
9a13cbb8e1b12468bf22d6a05aafb0c0	DMP09109_L1_B.5.T	1346	control	BBN_treat	Feces
9a13cbb8e1b12468bf22d6a05aafb0c0	DMP09109_L1_B.6.PT	1046	control	control	Feces
9a13cbb8e1b12468bf22d6a05aafb0c0	DMP09109_L1_B.6.T	1202	control	BBN_treat	Feces
9eab7a1249300ee6e9757c224201f94d	DMP09109_L1_AB.1.PT	0	ABX_treat	control	Feces
9eab7a1249300ee6e9757c224201f94d	DMP09109_L1_AB.1.T	25	ABX_treat	BBN_treat	Feces
9eab7a1249300ee6e9757c224201f94d	DMP09109_L1_AB.2.PT	744	ABX_treat	control	Feces
9eab7a1249300ee6e9757c224201f94d	DMP09109_L1_AB.2.T	1044	ABX_treat	BBN_treat	Feces
9eab7a1249300ee6e9757c224201f94d	DMP09109_L1_AB.3.PT	15	ABX_treat	control	Feces
9eab7a1249300ee6e9757c224201f94d	DMP09109_L1_AB.3.T	21	ABX_treat	BBN_treat	Feces
9eab7a1249300ee6e9757c224201f94d	DMP09109_L1_AB.4.PT	274	ABX_treat	control	Feces
9eab7a1249300ee6e9757c224201f94d	DMP09109_L1_AB.4.T	397	ABX_treat	BBN_treat	Feces
9eab7a1249300ee6e9757c224201f94d	DMP09109_L1_AB.5.PT	7	ABX_treat	control	Feces
9eab7a1249300ee6e9757c224201f94d	DMP09109_L1_AB.5.T	20	ABX_treat	BBN_treat	Feces
9eab7a1249300ee6e9757c224201f94d	DMP09109_L1_AB.6.PT	0	ABX_treat	control	Feces
9eab7a1249300ee6e9757c224201f94d	DMP09109_L1_AB.6.T	6	ABX_treat	BBN_treat	Feces
9eab7a1249300ee6e9757c224201f94d	DMP09109_L1_B.1.PT	0	control	control	Feces
9eab7a1249300ee6e9757c224201f94d	DMP09109_L1_B.1.T	20	control	BBN_treat	Feces
9eab7a1249300ee6e9757c224201f94d	DMP09109_L1_B.2.PT	18	control	control	Feces
9eab7a1249300ee6e9757c224201f94d	DMP09109_L1_B.2.T	33	control	BBN_treat	Feces
9eab7a1249300ee6e9757c224201f94d	DMP09109_L1_B.3.PT	8	control	control	Feces
9eab7a1249300ee6e9757c224201f94d	DMP09109_L1_B.4.PT	0	control	control	Feces
9eab7a1249300ee6e9757c224201f94d	DMP09109_L1_B.4.T	16	control	BBN_treat	Feces
9eab7a1249300ee6e9757c224201f94d	DMP09109_L1_B.5.PT	0	control	control	Feces
9eab7a1249300ee6e9757c224201f94d	DMP09109_L1_B.5.T	18	control	BBN_treat	Feces
9eab7a1249300ee6e9757c224201f94d	DMP09109_L1_B.6.PT	19	control	control	Feces
9eab7a1249300ee6e9757c224201f94d	DMP09109_L1_B.6.T	9	control	BBN_treat	Feces
97fbd9fac072dc24ef7af2e143df17a1	DMP09109_L1_AB.1.PT	0	ABX_treat	control	Feces
97fbd9fac072dc24ef7af2e143df17a1	DMP09109_L1_AB.1.T	0	ABX_treat	BBN_treat	Feces
97fbd9fac072dc24ef7af2e143df17a1	DMP09109_L1_AB.2.PT	51	ABX_treat	control	Feces
97fbd9fac072dc24ef7af2e143df17a1	DMP09109_L1_AB.2.T	42	ABX_treat	BBN_treat	Feces
97fbd9fac072dc24ef7af2e143df17a1	DMP09109_L1_AB.3.PT	43	ABX_treat	control	Feces
97fbd9fac072dc24ef7af2e143df17a1	DMP09109_L1_AB.3.T	18	ABX_treat	BBN_treat	Feces
97fbd9fac072dc24ef7af2e143df17a1	DMP09109_L1_AB.4.PT	47	ABX_treat	control	Feces
97fbd9fac072dc24ef7af2e143df17a1	DMP09109_L1_AB.4.T	47	ABX_treat	BBN_treat	Feces
97fbd9fac072dc24ef7af2e143df17a1	DMP09109_L1_AB.5.PT	28	ABX_treat	control	Feces
97fbd9fac072dc24ef7af2e143df17a1	DMP09109_L1_AB.5.T	24	ABX_treat	BBN_treat	Feces
97fbd9fac072dc24ef7af2e143df17a1	DMP09109_L1_AB.6.PT	30	ABX_treat	control	Feces
97fbd9fac072dc24ef7af2e143df17a1	DMP09109_L1_AB.6.T	19	ABX_treat	BBN_treat	Feces
97fbd9fac072dc24ef7af2e143df17a1	DMP09109_L1_B.1.PT	992	control	control	Feces
97fbd9fac072dc24ef7af2e143df17a1	DMP09109_L1_B.1.T	950	control	BBN_treat	Feces
97fbd9fac072dc24ef7af2e143df17a1	DMP09109_L1_B.2.PT	865	control	control	Feces
97fbd9fac072dc24ef7af2e143df17a1	DMP09109_L1_B.2.T	738	control	BBN_treat	Feces
97fbd9fac072dc24ef7af2e143df17a1	DMP09109_L1_B.3.PT	1488	control	control	Feces
97fbd9fac072dc24ef7af2e143df17a1	DMP09109_L1_B.4.PT	1378	control	control	Feces
97fbd9fac072dc24ef7af2e143df17a1	DMP09109_L1_B.4.T	1131	control	BBN_treat	Feces
97fbd9fac072dc24ef7af2e143df17a1	DMP09109_L1_B.5.PT	1195	control	control	Feces
97fbd9fac072dc24ef7af2e143df17a1	DMP09109_L1_B.5.T	2176	control	BBN_treat	Feces
97fbd9fac072dc24ef7af2e143df17a1	DMP09109_L1_B.6.PT	823	control	control	Feces
97fbd9fac072dc24ef7af2e143df17a1	DMP09109_L1_B.6.T	1152	control	BBN_treat	Feces
52abfae86a69569ae491695349cca6f8	DMP09109_L1_AB.1.PT	603	ABX_treat	control	Feces
52abfae86a69569ae491695349cca6f8	DMP09109_L1_AB.1.T	783	ABX_treat	BBN_treat	Feces
52abfae86a69569ae491695349cca6f8	DMP09109_L1_AB.2.PT	533	ABX_treat	control	Feces
52abfae86a69569ae491695349cca6f8	DMP09109_L1_AB.2.T	756	ABX_treat	BBN_treat	Feces
52abfae86a69569ae491695349cca6f8	DMP09109_L1_AB.3.PT	1288	ABX_treat	control	Feces
52abfae86a69569ae491695349cca6f8	DMP09109_L1_AB.3.T	1246	ABX_treat	BBN_treat	Feces
52abfae86a69569ae491695349cca6f8	DMP09109_L1_AB.4.PT	1114	ABX_treat	control	Feces
52abfae86a69569ae491695349cca6f8	DMP09109_L1_AB.4.T	1182	ABX_treat	BBN_treat	Feces
52abfae86a69569ae491695349cca6f8	DMP09109_L1_AB.5.PT	751	ABX_treat	control	Feces
52abfae86a69569ae491695349cca6f8	DMP09109_L1_AB.5.T	983	ABX_treat	BBN_treat	Feces
52abfae86a69569ae491695349cca6f8	DMP09109_L1_AB.6.PT	465	ABX_treat	control	Feces
52abfae86a69569ae491695349cca6f8	DMP09109_L1_AB.6.T	389	ABX_treat	BBN_treat	Feces
52abfae86a69569ae491695349cca6f8	DMP09109_L1_B.1.PT	26	control	control	Feces
52abfae86a69569ae491695349cca6f8	DMP09109_L1_B.1.T	41	control	BBN_treat	Feces
52abfae86a69569ae491695349cca6f8	DMP09109_L1_B.2.PT	53	control	control	Feces
52abfae86a69569ae491695349cca6f8	DMP09109_L1_B.2.T	44	control	BBN_treat	Feces
52abfae86a69569ae491695349cca6f8	DMP09109_L1_B.3.PT	0	control	control	Feces
52abfae86a69569ae491695349cca6f8	DMP09109_L1_B.4.PT	13	control	control	Feces
52abfae86a69569ae491695349cca6f8	DMP09109_L1_B.4.T	12	control	BBN_treat	Feces
52abfae86a69569ae491695349cca6f8	DMP09109_L1_B.5.PT	9	control	control	Feces
52abfae86a69569ae491695349cca6f8	DMP09109_L1_B.5.T	18	control	BBN_treat	Feces
52abfae86a69569ae491695349cca6f8	DMP09109_L1_B.6.PT	23	control	control	Feces
52abfae86a69569ae491695349cca6f8	DMP09109_L1_B.6.T	0	control	BBN_treat	Feces
cd3526e9ddf608ed31c4f3d648ca8034	DMP09109_L1_AB.1.PT	122	ABX_treat	control	Feces
cd3526e9ddf608ed31c4f3d648ca8034	DMP09109_L1_AB.1.T	68	ABX_treat	BBN_treat	Feces
cd3526e9ddf608ed31c4f3d648ca8034	DMP09109_L1_AB.2.PT	219	ABX_treat	control	Feces
cd3526e9ddf608ed31c4f3d648ca8034	DMP09109_L1_AB.2.T	144	ABX_treat	BBN_treat	Feces
cd3526e9ddf608ed31c4f3d648ca8034	DMP09109_L1_AB.3.PT	162	ABX_treat	control	Feces
cd3526e9ddf608ed31c4f3d648ca8034	DMP09109_L1_AB.3.T	80	ABX_treat	BBN_treat	Feces
cd3526e9ddf608ed31c4f3d648ca8034	DMP09109_L1_AB.4.PT	198	ABX_treat	control	Feces
cd3526e9ddf608ed31c4f3d648ca8034	DMP09109_L1_AB.4.T	93	ABX_treat	BBN_treat	Feces
cd3526e9ddf608ed31c4f3d648ca8034	DMP09109_L1_AB.5.PT	101	ABX_treat	control	Feces
cd3526e9ddf608ed31c4f3d648ca8034	DMP09109_L1_AB.5.T	55	ABX_treat	BBN_treat	Feces
cd3526e9ddf608ed31c4f3d648ca8034	DMP09109_L1_AB.6.PT	77	ABX_treat	control	Feces
cd3526e9ddf608ed31c4f3d648ca8034	DMP09109_L1_AB.6.T	30	ABX_treat	BBN_treat	Feces
cd3526e9ddf608ed31c4f3d648ca8034	DMP09109_L1_B.1.PT	1939	control	control	Feces
cd3526e9ddf608ed31c4f3d648ca8034	DMP09109_L1_B.1.T	727	control	BBN_treat	Feces
cd3526e9ddf608ed31c4f3d648ca8034	DMP09109_L1_B.2.PT	961	control	control	Feces
cd3526e9ddf608ed31c4f3d648ca8034	DMP09109_L1_B.2.T	836	control	BBN_treat	Feces
cd3526e9ddf608ed31c4f3d648ca8034	DMP09109_L1_B.3.PT	1764	control	control	Feces
cd3526e9ddf608ed31c4f3d648ca8034	DMP09109_L1_B.4.PT	1137	control	control	Feces
cd3526e9ddf608ed31c4f3d648ca8034	DMP09109_L1_B.4.T	720	control	BBN_treat	Feces
cd3526e9ddf608ed31c4f3d648ca8034	DMP09109_L1_B.5.PT	1551	control	control	Feces
cd3526e9ddf608ed31c4f3d648ca8034	DMP09109_L1_B.5.T	580	control	BBN_treat	Feces
cd3526e9ddf608ed31c4f3d648ca8034	DMP09109_L1_B.6.PT	728	control	control	Feces
cd3526e9ddf608ed31c4f3d648ca8034	DMP09109_L1_B.6.T	740	control	BBN_treat	Feces
6b8307a0222360f36caf7065c78ff424	DMP09109_L1_AB.1.PT	29	ABX_treat	control	Feces
6b8307a0222360f36caf7065c78ff424	DMP09109_L1_AB.1.T	128	ABX_treat	BBN_treat	Feces
6b8307a0222360f36caf7065c78ff424	DMP09109_L1_AB.2.PT	65	ABX_treat	control	Feces
6b8307a0222360f36caf7065c78ff424	DMP09109_L1_AB.2.T	302	ABX_treat	BBN_treat	Feces
6b8307a0222360f36caf7065c78ff424	DMP09109_L1_AB.3.PT	23	ABX_treat	control	Feces
6b8307a0222360f36caf7065c78ff424	DMP09109_L1_AB.3.T	100	ABX_treat	BBN_treat	Feces
6b8307a0222360f36caf7065c78ff424	DMP09109_L1_AB.4.PT	54	ABX_treat	control	Feces
6b8307a0222360f36caf7065c78ff424	DMP09109_L1_AB.4.T	171	ABX_treat	BBN_treat	Feces
6b8307a0222360f36caf7065c78ff424	DMP09109_L1_AB.5.PT	30	ABX_treat	control	Feces
6b8307a0222360f36caf7065c78ff424	DMP09109_L1_AB.5.T	112	ABX_treat	BBN_treat	Feces
6b8307a0222360f36caf7065c78ff424	DMP09109_L1_AB.6.PT	19	ABX_treat	control	Feces
6b8307a0222360f36caf7065c78ff424	DMP09109_L1_AB.6.T	58	ABX_treat	BBN_treat	Feces
6b8307a0222360f36caf7065c78ff424	DMP09109_L1_B.1.PT	600	control	control	Feces
6b8307a0222360f36caf7065c78ff424	DMP09109_L1_B.1.T	4316	control	BBN_treat	Feces
6b8307a0222360f36caf7065c78ff424	DMP09109_L1_B.2.PT	303	control	control	Feces
6b8307a0222360f36caf7065c78ff424	DMP09109_L1_B.2.T	1068	control	BBN_treat	Feces
6b8307a0222360f36caf7065c78ff424	DMP09109_L1_B.3.PT	389	control	control	Feces
6b8307a0222360f36caf7065c78ff424	DMP09109_L1_B.4.PT	806	control	control	Feces
6b8307a0222360f36caf7065c78ff424	DMP09109_L1_B.4.T	1538	control	BBN_treat	Feces
6b8307a0222360f36caf7065c78ff424	DMP09109_L1_B.5.PT	229	control	control	Feces
6b8307a0222360f36caf7065c78ff424	DMP09109_L1_B.5.T	674	control	BBN_treat	Feces
6b8307a0222360f36caf7065c78ff424	DMP09109_L1_B.6.PT	110	control	control	Feces
6b8307a0222360f36caf7065c78ff424	DMP09109_L1_B.6.T	1430	control	BBN_treat	Feces
95fdd816723ca482a5caba10bea171c8	DMP09109_L1_AB.1.PT	62	ABX_treat	control	Feces
95fdd816723ca482a5caba10bea171c8	DMP09109_L1_AB.1.T	82	ABX_treat	BBN_treat	Feces
95fdd816723ca482a5caba10bea171c8	DMP09109_L1_AB.2.PT	160	ABX_treat	control	Feces
95fdd816723ca482a5caba10bea171c8	DMP09109_L1_AB.2.T	232	ABX_treat	BBN_treat	Feces
95fdd816723ca482a5caba10bea171c8	DMP09109_L1_AB.3.PT	78	ABX_treat	control	Feces
95fdd816723ca482a5caba10bea171c8	DMP09109_L1_AB.3.T	105	ABX_treat	BBN_treat	Feces
95fdd816723ca482a5caba10bea171c8	DMP09109_L1_AB.4.PT	135	ABX_treat	control	Feces
95fdd816723ca482a5caba10bea171c8	DMP09109_L1_AB.4.T	219	ABX_treat	BBN_treat	Feces
95fdd816723ca482a5caba10bea171c8	DMP09109_L1_AB.5.PT	82	ABX_treat	control	Feces
95fdd816723ca482a5caba10bea171c8	DMP09109_L1_AB.5.T	193	ABX_treat	BBN_treat	Feces
95fdd816723ca482a5caba10bea171c8	DMP09109_L1_AB.6.PT	59	ABX_treat	control	Feces
95fdd816723ca482a5caba10bea171c8	DMP09109_L1_AB.6.T	71	ABX_treat	BBN_treat	Feces
95fdd816723ca482a5caba10bea171c8	DMP09109_L1_B.1.PT	306	control	control	Feces
95fdd816723ca482a5caba10bea171c8	DMP09109_L1_B.1.T	374	control	BBN_treat	Feces
95fdd816723ca482a5caba10bea171c8	DMP09109_L1_B.2.PT	793	control	control	Feces
95fdd816723ca482a5caba10bea171c8	DMP09109_L1_B.2.T	2306	control	BBN_treat	Feces
95fdd816723ca482a5caba10bea171c8	DMP09109_L1_B.3.PT	281	control	control	Feces
95fdd816723ca482a5caba10bea171c8	DMP09109_L1_B.4.PT	527	control	control	Feces
95fdd816723ca482a5caba10bea171c8	DMP09109_L1_B.4.T	845	control	BBN_treat	Feces
95fdd816723ca482a5caba10bea171c8	DMP09109_L1_B.5.PT	603	control	control	Feces
95fdd816723ca482a5caba10bea171c8	DMP09109_L1_B.5.T	2190	control	BBN_treat	Feces
95fdd816723ca482a5caba10bea171c8	DMP09109_L1_B.6.PT	368	control	control	Feces
95fdd816723ca482a5caba10bea171c8	DMP09109_L1_B.6.T	697	control	BBN_treat	Feces
72e530a4206f2e4804d502f4dfca8387	DMP09109_L1_AB.1.PT	39	ABX_treat	control	Feces
72e530a4206f2e4804d502f4dfca8387	DMP09109_L1_AB.1.T	0	ABX_treat	BBN_treat	Feces
72e530a4206f2e4804d502f4dfca8387	DMP09109_L1_AB.2.PT	0	ABX_treat	control	Feces
72e530a4206f2e4804d502f4dfca8387	DMP09109_L1_AB.2.T	0	ABX_treat	BBN_treat	Feces
72e530a4206f2e4804d502f4dfca8387	DMP09109_L1_AB.3.PT	0	ABX_treat	control	Feces
72e530a4206f2e4804d502f4dfca8387	DMP09109_L1_AB.3.T	0	ABX_treat	BBN_treat	Feces
72e530a4206f2e4804d502f4dfca8387	DMP09109_L1_AB.4.PT	0	ABX_treat	control	Feces
72e530a4206f2e4804d502f4dfca8387	DMP09109_L1_AB.4.T	0	ABX_treat	BBN_treat	Feces
72e530a4206f2e4804d502f4dfca8387	DMP09109_L1_AB.5.PT	0	ABX_treat	control	Feces
72e530a4206f2e4804d502f4dfca8387	DMP09109_L1_AB.5.T	0	ABX_treat	BBN_treat	Feces
72e530a4206f2e4804d502f4dfca8387	DMP09109_L1_AB.6.PT	0	ABX_treat	control	Feces
72e530a4206f2e4804d502f4dfca8387	DMP09109_L1_AB.6.T	0	ABX_treat	BBN_treat	Feces
72e530a4206f2e4804d502f4dfca8387	DMP09109_L1_B.1.PT	870	control	control	Feces
72e530a4206f2e4804d502f4dfca8387	DMP09109_L1_B.1.T	808	control	BBN_treat	Feces
72e530a4206f2e4804d502f4dfca8387	DMP09109_L1_B.2.PT	710	control	control	Feces
72e530a4206f2e4804d502f4dfca8387	DMP09109_L1_B.2.T	600	control	BBN_treat	Feces
72e530a4206f2e4804d502f4dfca8387	DMP09109_L1_B.3.PT	1228	control	control	Feces
72e530a4206f2e4804d502f4dfca8387	DMP09109_L1_B.4.PT	994	control	control	Feces
72e530a4206f2e4804d502f4dfca8387	DMP09109_L1_B.4.T	863	control	BBN_treat	Feces
72e530a4206f2e4804d502f4dfca8387	DMP09109_L1_B.5.PT	1009	control	control	Feces
72e530a4206f2e4804d502f4dfca8387	DMP09109_L1_B.5.T	1774	control	BBN_treat	Feces
72e530a4206f2e4804d502f4dfca8387	DMP09109_L1_B.6.PT	707	control	control	Feces
72e530a4206f2e4804d502f4dfca8387	DMP09109_L1_B.6.T	931	control	BBN_treat	Feces
daae43be6cf06991f62a085ba8bff3b6	DMP09109_L1_AB.1.PT	19	ABX_treat	control	Feces
daae43be6cf06991f62a085ba8bff3b6	DMP09109_L1_AB.1.T	15	ABX_treat	BBN_treat	Feces
daae43be6cf06991f62a085ba8bff3b6	DMP09109_L1_AB.2.PT	47	ABX_treat	control	Feces
daae43be6cf06991f62a085ba8bff3b6	DMP09109_L1_AB.2.T	25	ABX_treat	BBN_treat	Feces
daae43be6cf06991f62a085ba8bff3b6	DMP09109_L1_AB.3.PT	18	ABX_treat	control	Feces
daae43be6cf06991f62a085ba8bff3b6	DMP09109_L1_AB.3.T	9	ABX_treat	BBN_treat	Feces
daae43be6cf06991f62a085ba8bff3b6	DMP09109_L1_AB.4.PT	50	ABX_treat	control	Feces
daae43be6cf06991f62a085ba8bff3b6	DMP09109_L1_AB.4.T	32	ABX_treat	BBN_treat	Feces
daae43be6cf06991f62a085ba8bff3b6	DMP09109_L1_AB.5.PT	16	ABX_treat	control	Feces
daae43be6cf06991f62a085ba8bff3b6	DMP09109_L1_AB.5.T	24	ABX_treat	BBN_treat	Feces
daae43be6cf06991f62a085ba8bff3b6	DMP09109_L1_AB.6.PT	16	ABX_treat	control	Feces
daae43be6cf06991f62a085ba8bff3b6	DMP09109_L1_AB.6.T	8	ABX_treat	BBN_treat	Feces
daae43be6cf06991f62a085ba8bff3b6	DMP09109_L1_B.1.PT	534	control	control	Feces
daae43be6cf06991f62a085ba8bff3b6	DMP09109_L1_B.1.T	747	control	BBN_treat	Feces
daae43be6cf06991f62a085ba8bff3b6	DMP09109_L1_B.2.PT	1185	control	control	Feces
daae43be6cf06991f62a085ba8bff3b6	DMP09109_L1_B.2.T	605	control	BBN_treat	Feces
daae43be6cf06991f62a085ba8bff3b6	DMP09109_L1_B.3.PT	1369	control	control	Feces
daae43be6cf06991f62a085ba8bff3b6	DMP09109_L1_B.4.PT	834	control	control	Feces
daae43be6cf06991f62a085ba8bff3b6	DMP09109_L1_B.4.T	674	control	BBN_treat	Feces
daae43be6cf06991f62a085ba8bff3b6	DMP09109_L1_B.5.PT	674	control	control	Feces
daae43be6cf06991f62a085ba8bff3b6	DMP09109_L1_B.5.T	1184	control	BBN_treat	Feces
daae43be6cf06991f62a085ba8bff3b6	DMP09109_L1_B.6.PT	486	control	control	Feces
daae43be6cf06991f62a085ba8bff3b6	DMP09109_L1_B.6.T	1580	control	BBN_treat	Feces
a81dbaf17463e74c4d38faad1fe0235e	DMP09109_L1_AB.1.PT	0	ABX_treat	control	Feces
a81dbaf17463e74c4d38faad1fe0235e	DMP09109_L1_AB.1.T	0	ABX_treat	BBN_treat	Feces
a81dbaf17463e74c4d38faad1fe0235e	DMP09109_L1_AB.2.PT	0	ABX_treat	control	Feces
a81dbaf17463e74c4d38faad1fe0235e	DMP09109_L1_AB.2.T	0	ABX_treat	BBN_treat	Feces
a81dbaf17463e74c4d38faad1fe0235e	DMP09109_L1_AB.3.PT	0	ABX_treat	control	Feces
a81dbaf17463e74c4d38faad1fe0235e	DMP09109_L1_AB.3.T	0	ABX_treat	BBN_treat	Feces
a81dbaf17463e74c4d38faad1fe0235e	DMP09109_L1_AB.4.PT	0	ABX_treat	control	Feces
a81dbaf17463e74c4d38faad1fe0235e	DMP09109_L1_AB.4.T	0	ABX_treat	BBN_treat	Feces
a81dbaf17463e74c4d38faad1fe0235e	DMP09109_L1_AB.5.PT	0	ABX_treat	control	Feces
a81dbaf17463e74c4d38faad1fe0235e	DMP09109_L1_AB.5.T	0	ABX_treat	BBN_treat	Feces
a81dbaf17463e74c4d38faad1fe0235e	DMP09109_L1_AB.6.PT	0	ABX_treat	control	Feces
a81dbaf17463e74c4d38faad1fe0235e	DMP09109_L1_AB.6.T	0	ABX_treat	BBN_treat	Feces
a81dbaf17463e74c4d38faad1fe0235e	DMP09109_L1_B.1.PT	1023	control	control	Feces
a81dbaf17463e74c4d38faad1fe0235e	DMP09109_L1_B.1.T	475	control	BBN_treat	Feces
a81dbaf17463e74c4d38faad1fe0235e	DMP09109_L1_B.2.PT	853	control	control	Feces
a81dbaf17463e74c4d38faad1fe0235e	DMP09109_L1_B.2.T	350	control	BBN_treat	Feces
a81dbaf17463e74c4d38faad1fe0235e	DMP09109_L1_B.3.PT	1183	control	control	Feces
a81dbaf17463e74c4d38faad1fe0235e	DMP09109_L1_B.4.PT	931	control	control	Feces
a81dbaf17463e74c4d38faad1fe0235e	DMP09109_L1_B.4.T	282	control	BBN_treat	Feces
a81dbaf17463e74c4d38faad1fe0235e	DMP09109_L1_B.5.PT	1149	control	control	Feces
a81dbaf17463e74c4d38faad1fe0235e	DMP09109_L1_B.5.T	854	control	BBN_treat	Feces
a81dbaf17463e74c4d38faad1fe0235e	DMP09109_L1_B.6.PT	1520	control	control	Feces
a81dbaf17463e74c4d38faad1fe0235e	DMP09109_L1_B.6.T	900	control	BBN_treat	Feces
b2ce7f937c4d1e391758282974fcf514	DMP09109_L1_AB.1.PT	29	ABX_treat	control	Feces
b2ce7f937c4d1e391758282974fcf514	DMP09109_L1_AB.1.T	32	ABX_treat	BBN_treat	Feces
b2ce7f937c4d1e391758282974fcf514	DMP09109_L1_AB.2.PT	65	ABX_treat	control	Feces
b2ce7f937c4d1e391758282974fcf514	DMP09109_L1_AB.2.T	88	ABX_treat	BBN_treat	Feces
b2ce7f937c4d1e391758282974fcf514	DMP09109_L1_AB.3.PT	45	ABX_treat	control	Feces
b2ce7f937c4d1e391758282974fcf514	DMP09109_L1_AB.3.T	40	ABX_treat	BBN_treat	Feces
b2ce7f937c4d1e391758282974fcf514	DMP09109_L1_AB.4.PT	67	ABX_treat	control	Feces
b2ce7f937c4d1e391758282974fcf514	DMP09109_L1_AB.4.T	72	ABX_treat	BBN_treat	Feces
b2ce7f937c4d1e391758282974fcf514	DMP09109_L1_AB.5.PT	49	ABX_treat	control	Feces
b2ce7f937c4d1e391758282974fcf514	DMP09109_L1_AB.5.T	44	ABX_treat	BBN_treat	Feces
b2ce7f937c4d1e391758282974fcf514	DMP09109_L1_AB.6.PT	29	ABX_treat	control	Feces
b2ce7f937c4d1e391758282974fcf514	DMP09109_L1_AB.6.T	27	ABX_treat	BBN_treat	Feces
b2ce7f937c4d1e391758282974fcf514	DMP09109_L1_B.1.PT	454	control	control	Feces
b2ce7f937c4d1e391758282974fcf514	DMP09109_L1_B.1.T	937	control	BBN_treat	Feces
b2ce7f937c4d1e391758282974fcf514	DMP09109_L1_B.2.PT	471	control	control	Feces
b2ce7f937c4d1e391758282974fcf514	DMP09109_L1_B.2.T	659	control	BBN_treat	Feces
b2ce7f937c4d1e391758282974fcf514	DMP09109_L1_B.3.PT	496	control	control	Feces
b2ce7f937c4d1e391758282974fcf514	DMP09109_L1_B.4.PT	874	control	control	Feces
b2ce7f937c4d1e391758282974fcf514	DMP09109_L1_B.4.T	1013	control	BBN_treat	Feces
b2ce7f937c4d1e391758282974fcf514	DMP09109_L1_B.5.PT	355	control	control	Feces
b2ce7f937c4d1e391758282974fcf514	DMP09109_L1_B.5.T	1083	control	BBN_treat	Feces
b2ce7f937c4d1e391758282974fcf514	DMP09109_L1_B.6.PT	1447	control	control	Feces
b2ce7f937c4d1e391758282974fcf514	DMP09109_L1_B.6.T	688	control	BBN_treat	Feces
19bb6fdfb210eda549aee95a652e0fdf	DMP09109_L1_AB.1.PT	20	ABX_treat	control	Feces
19bb6fdfb210eda549aee95a652e0fdf	DMP09109_L1_AB.1.T	0	ABX_treat	BBN_treat	Feces
19bb6fdfb210eda549aee95a652e0fdf	DMP09109_L1_AB.2.PT	0	ABX_treat	control	Feces
19bb6fdfb210eda549aee95a652e0fdf	DMP09109_L1_AB.2.T	0	ABX_treat	BBN_treat	Feces
19bb6fdfb210eda549aee95a652e0fdf	DMP09109_L1_AB.3.PT	33	ABX_treat	control	Feces
19bb6fdfb210eda549aee95a652e0fdf	DMP09109_L1_AB.3.T	14	ABX_treat	BBN_treat	Feces
19bb6fdfb210eda549aee95a652e0fdf	DMP09109_L1_AB.4.PT	58	ABX_treat	control	Feces
19bb6fdfb210eda549aee95a652e0fdf	DMP09109_L1_AB.4.T	31	ABX_treat	BBN_treat	Feces
19bb6fdfb210eda549aee95a652e0fdf	DMP09109_L1_AB.5.PT	24	ABX_treat	control	Feces
19bb6fdfb210eda549aee95a652e0fdf	DMP09109_L1_AB.5.T	0	ABX_treat	BBN_treat	Feces
19bb6fdfb210eda549aee95a652e0fdf	DMP09109_L1_AB.6.PT	25	ABX_treat	control	Feces
19bb6fdfb210eda549aee95a652e0fdf	DMP09109_L1_AB.6.T	0	ABX_treat	BBN_treat	Feces
19bb6fdfb210eda549aee95a652e0fdf	DMP09109_L1_B.1.PT	787	control	control	Feces
19bb6fdfb210eda549aee95a652e0fdf	DMP09109_L1_B.1.T	657	control	BBN_treat	Feces
19bb6fdfb210eda549aee95a652e0fdf	DMP09109_L1_B.2.PT	905	control	control	Feces
19bb6fdfb210eda549aee95a652e0fdf	DMP09109_L1_B.2.T	621	control	BBN_treat	Feces
19bb6fdfb210eda549aee95a652e0fdf	DMP09109_L1_B.3.PT	782	control	control	Feces
19bb6fdfb210eda549aee95a652e0fdf	DMP09109_L1_B.4.PT	584	control	control	Feces
19bb6fdfb210eda549aee95a652e0fdf	DMP09109_L1_B.4.T	548	control	BBN_treat	Feces
19bb6fdfb210eda549aee95a652e0fdf	DMP09109_L1_B.5.PT	670	control	control	Feces
19bb6fdfb210eda549aee95a652e0fdf	DMP09109_L1_B.5.T	658	control	BBN_treat	Feces
19bb6fdfb210eda549aee95a652e0fdf	DMP09109_L1_B.6.PT	420	control	control	Feces
19bb6fdfb210eda549aee95a652e0fdf	DMP09109_L1_B.6.T	757	control	BBN_treat	Feces
de689038d335b0e895f90f08f59c3ab1	DMP09109_L1_AB.1.PT	0	ABX_treat	control	Feces
de689038d335b0e895f90f08f59c3ab1	DMP09109_L1_AB.1.T	12	ABX_treat	BBN_treat	Feces
de689038d335b0e895f90f08f59c3ab1	DMP09109_L1_AB.2.PT	37	ABX_treat	control	Feces
de689038d335b0e895f90f08f59c3ab1	DMP09109_L1_AB.2.T	31	ABX_treat	BBN_treat	Feces
de689038d335b0e895f90f08f59c3ab1	DMP09109_L1_AB.3.PT	0	ABX_treat	control	Feces
de689038d335b0e895f90f08f59c3ab1	DMP09109_L1_AB.3.T	0	ABX_treat	BBN_treat	Feces
de689038d335b0e895f90f08f59c3ab1	DMP09109_L1_AB.4.PT	0	ABX_treat	control	Feces
de689038d335b0e895f90f08f59c3ab1	DMP09109_L1_AB.4.T	0	ABX_treat	BBN_treat	Feces
de689038d335b0e895f90f08f59c3ab1	DMP09109_L1_AB.5.PT	0	ABX_treat	control	Feces
de689038d335b0e895f90f08f59c3ab1	DMP09109_L1_AB.5.T	19	ABX_treat	BBN_treat	Feces
de689038d335b0e895f90f08f59c3ab1	DMP09109_L1_AB.6.PT	0	ABX_treat	control	Feces
de689038d335b0e895f90f08f59c3ab1	DMP09109_L1_AB.6.T	18	ABX_treat	BBN_treat	Feces
de689038d335b0e895f90f08f59c3ab1	DMP09109_L1_B.1.PT	810	control	control	Feces
de689038d335b0e895f90f08f59c3ab1	DMP09109_L1_B.1.T	665	control	BBN_treat	Feces
de689038d335b0e895f90f08f59c3ab1	DMP09109_L1_B.2.PT	830	control	control	Feces
de689038d335b0e895f90f08f59c3ab1	DMP09109_L1_B.2.T	599	control	BBN_treat	Feces
de689038d335b0e895f90f08f59c3ab1	DMP09109_L1_B.3.PT	744	control	control	Feces
de689038d335b0e895f90f08f59c3ab1	DMP09109_L1_B.4.PT	572	control	control	Feces
de689038d335b0e895f90f08f59c3ab1	DMP09109_L1_B.4.T	557	control	BBN_treat	Feces
de689038d335b0e895f90f08f59c3ab1	DMP09109_L1_B.5.PT	632	control	control	Feces
de689038d335b0e895f90f08f59c3ab1	DMP09109_L1_B.5.T	683	control	BBN_treat	Feces
de689038d335b0e895f90f08f59c3ab1	DMP09109_L1_B.6.PT	410	control	control	Feces
de689038d335b0e895f90f08f59c3ab1	DMP09109_L1_B.6.T	728	control	BBN_treat	Feces
54a43d2113c13203e813d22b17f3f370	DMP09109_L1_AB.1.PT	11	ABX_treat	control	Feces
54a43d2113c13203e813d22b17f3f370	DMP09109_L1_AB.1.T	7	ABX_treat	BBN_treat	Feces
54a43d2113c13203e813d22b17f3f370	DMP09109_L1_AB.2.PT	11	ABX_treat	control	Feces
54a43d2113c13203e813d22b17f3f370	DMP09109_L1_AB.2.T	16	ABX_treat	BBN_treat	Feces
54a43d2113c13203e813d22b17f3f370	DMP09109_L1_AB.3.PT	7	ABX_treat	control	Feces
54a43d2113c13203e813d22b17f3f370	DMP09109_L1_AB.3.T	10	ABX_treat	BBN_treat	Feces
54a43d2113c13203e813d22b17f3f370	DMP09109_L1_AB.4.PT	18	ABX_treat	control	Feces
54a43d2113c13203e813d22b17f3f370	DMP09109_L1_AB.4.T	14	ABX_treat	BBN_treat	Feces
54a43d2113c13203e813d22b17f3f370	DMP09109_L1_AB.5.PT	0	ABX_treat	control	Feces
54a43d2113c13203e813d22b17f3f370	DMP09109_L1_AB.5.T	10	ABX_treat	BBN_treat	Feces
54a43d2113c13203e813d22b17f3f370	DMP09109_L1_AB.6.PT	7	ABX_treat	control	Feces
54a43d2113c13203e813d22b17f3f370	DMP09109_L1_AB.6.T	6	ABX_treat	BBN_treat	Feces
54a43d2113c13203e813d22b17f3f370	DMP09109_L1_B.1.PT	463	control	control	Feces
54a43d2113c13203e813d22b17f3f370	DMP09109_L1_B.1.T	739	control	BBN_treat	Feces
54a43d2113c13203e813d22b17f3f370	DMP09109_L1_B.2.PT	311	control	control	Feces
54a43d2113c13203e813d22b17f3f370	DMP09109_L1_B.2.T	422	control	BBN_treat	Feces
54a43d2113c13203e813d22b17f3f370	DMP09109_L1_B.3.PT	686	control	control	Feces
54a43d2113c13203e813d22b17f3f370	DMP09109_L1_B.4.PT	547	control	control	Feces
54a43d2113c13203e813d22b17f3f370	DMP09109_L1_B.4.T	1618	control	BBN_treat	Feces
54a43d2113c13203e813d22b17f3f370	DMP09109_L1_B.5.PT	451	control	control	Feces
54a43d2113c13203e813d22b17f3f370	DMP09109_L1_B.5.T	883	control	BBN_treat	Feces
54a43d2113c13203e813d22b17f3f370	DMP09109_L1_B.6.PT	388	control	control	Feces
54a43d2113c13203e813d22b17f3f370	DMP09109_L1_B.6.T	591	control	BBN_treat	Feces
5858157a5f3c4bdbc235927eae7ff303	DMP09109_L1_AB.1.PT	7	ABX_treat	control	Feces
5858157a5f3c4bdbc235927eae7ff303	DMP09109_L1_AB.1.T	10	ABX_treat	BBN_treat	Feces
5858157a5f3c4bdbc235927eae7ff303	DMP09109_L1_AB.2.PT	17	ABX_treat	control	Feces
5858157a5f3c4bdbc235927eae7ff303	DMP09109_L1_AB.2.T	13	ABX_treat	BBN_treat	Feces
5858157a5f3c4bdbc235927eae7ff303	DMP09109_L1_AB.3.PT	0	ABX_treat	control	Feces
5858157a5f3c4bdbc235927eae7ff303	DMP09109_L1_AB.3.T	13	ABX_treat	BBN_treat	Feces
5858157a5f3c4bdbc235927eae7ff303	DMP09109_L1_AB.4.PT	12	ABX_treat	control	Feces
5858157a5f3c4bdbc235927eae7ff303	DMP09109_L1_AB.4.T	15	ABX_treat	BBN_treat	Feces
5858157a5f3c4bdbc235927eae7ff303	DMP09109_L1_AB.5.PT	7	ABX_treat	control	Feces
5858157a5f3c4bdbc235927eae7ff303	DMP09109_L1_AB.5.T	0	ABX_treat	BBN_treat	Feces
5858157a5f3c4bdbc235927eae7ff303	DMP09109_L1_AB.6.PT	9	ABX_treat	control	Feces
5858157a5f3c4bdbc235927eae7ff303	DMP09109_L1_AB.6.T	5	ABX_treat	BBN_treat	Feces
5858157a5f3c4bdbc235927eae7ff303	DMP09109_L1_B.1.PT	764	control	control	Feces
5858157a5f3c4bdbc235927eae7ff303	DMP09109_L1_B.1.T	886	control	BBN_treat	Feces
5858157a5f3c4bdbc235927eae7ff303	DMP09109_L1_B.2.PT	879	control	control	Feces
5858157a5f3c4bdbc235927eae7ff303	DMP09109_L1_B.2.T	559	control	BBN_treat	Feces
5858157a5f3c4bdbc235927eae7ff303	DMP09109_L1_B.3.PT	466	control	control	Feces
5858157a5f3c4bdbc235927eae7ff303	DMP09109_L1_B.4.PT	503	control	control	Feces
5858157a5f3c4bdbc235927eae7ff303	DMP09109_L1_B.4.T	542	control	BBN_treat	Feces
5858157a5f3c4bdbc235927eae7ff303	DMP09109_L1_B.5.PT	552	control	control	Feces
5858157a5f3c4bdbc235927eae7ff303	DMP09109_L1_B.5.T	841	control	BBN_treat	Feces
5858157a5f3c4bdbc235927eae7ff303	DMP09109_L1_B.6.PT	349	control	control	Feces
5858157a5f3c4bdbc235927eae7ff303	DMP09109_L1_B.6.T	495	control	BBN_treat	Feces
610fec3c1f64661f446a6e8270f23d0c	DMP09109_L1_AB.1.PT	0	ABX_treat	control	Feces
610fec3c1f64661f446a6e8270f23d0c	DMP09109_L1_AB.1.T	0	ABX_treat	BBN_treat	Feces
610fec3c1f64661f446a6e8270f23d0c	DMP09109_L1_AB.2.PT	0	ABX_treat	control	Feces
610fec3c1f64661f446a6e8270f23d0c	DMP09109_L1_AB.2.T	0	ABX_treat	BBN_treat	Feces
610fec3c1f64661f446a6e8270f23d0c	DMP09109_L1_AB.3.PT	0	ABX_treat	control	Feces
610fec3c1f64661f446a6e8270f23d0c	DMP09109_L1_AB.3.T	0	ABX_treat	BBN_treat	Feces
610fec3c1f64661f446a6e8270f23d0c	DMP09109_L1_AB.4.PT	0	ABX_treat	control	Feces
610fec3c1f64661f446a6e8270f23d0c	DMP09109_L1_AB.4.T	0	ABX_treat	BBN_treat	Feces
610fec3c1f64661f446a6e8270f23d0c	DMP09109_L1_AB.5.PT	0	ABX_treat	control	Feces
610fec3c1f64661f446a6e8270f23d0c	DMP09109_L1_AB.5.T	0	ABX_treat	BBN_treat	Feces
610fec3c1f64661f446a6e8270f23d0c	DMP09109_L1_AB.6.PT	0	ABX_treat	control	Feces
610fec3c1f64661f446a6e8270f23d0c	DMP09109_L1_AB.6.T	0	ABX_treat	BBN_treat	Feces
610fec3c1f64661f446a6e8270f23d0c	DMP09109_L1_B.1.PT	482	control	control	Feces
610fec3c1f64661f446a6e8270f23d0c	DMP09109_L1_B.1.T	532	control	BBN_treat	Feces
610fec3c1f64661f446a6e8270f23d0c	DMP09109_L1_B.2.PT	783	control	control	Feces
610fec3c1f64661f446a6e8270f23d0c	DMP09109_L1_B.2.T	499	control	BBN_treat	Feces
610fec3c1f64661f446a6e8270f23d0c	DMP09109_L1_B.3.PT	541	control	control	Feces
610fec3c1f64661f446a6e8270f23d0c	DMP09109_L1_B.4.PT	719	control	control	Feces
610fec3c1f64661f446a6e8270f23d0c	DMP09109_L1_B.4.T	407	control	BBN_treat	Feces
610fec3c1f64661f446a6e8270f23d0c	DMP09109_L1_B.5.PT	604	control	control	Feces
610fec3c1f64661f446a6e8270f23d0c	DMP09109_L1_B.5.T	678	control	BBN_treat	Feces
610fec3c1f64661f446a6e8270f23d0c	DMP09109_L1_B.6.PT	432	control	control	Feces
610fec3c1f64661f446a6e8270f23d0c	DMP09109_L1_B.6.T	958	control	BBN_treat	Feces
1328ddadac3f2d08eb25e79a18f7e574	DMP09109_L1_AB.1.PT	53	ABX_treat	control	Feces
1328ddadac3f2d08eb25e79a18f7e574	DMP09109_L1_AB.1.T	67	ABX_treat	BBN_treat	Feces
1328ddadac3f2d08eb25e79a18f7e574	DMP09109_L1_AB.2.PT	117	ABX_treat	control	Feces
1328ddadac3f2d08eb25e79a18f7e574	DMP09109_L1_AB.2.T	116	ABX_treat	BBN_treat	Feces
1328ddadac3f2d08eb25e79a18f7e574	DMP09109_L1_AB.3.PT	57	ABX_treat	control	Feces
1328ddadac3f2d08eb25e79a18f7e574	DMP09109_L1_AB.3.T	65	ABX_treat	BBN_treat	Feces
1328ddadac3f2d08eb25e79a18f7e574	DMP09109_L1_AB.4.PT	87	ABX_treat	control	Feces
1328ddadac3f2d08eb25e79a18f7e574	DMP09109_L1_AB.4.T	57	ABX_treat	BBN_treat	Feces
1328ddadac3f2d08eb25e79a18f7e574	DMP09109_L1_AB.5.PT	69	ABX_treat	control	Feces
1328ddadac3f2d08eb25e79a18f7e574	DMP09109_L1_AB.5.T	50	ABX_treat	BBN_treat	Feces
1328ddadac3f2d08eb25e79a18f7e574	DMP09109_L1_AB.6.PT	0	ABX_treat	control	Feces
1328ddadac3f2d08eb25e79a18f7e574	DMP09109_L1_AB.6.T	26	ABX_treat	BBN_treat	Feces
1328ddadac3f2d08eb25e79a18f7e574	DMP09109_L1_B.1.PT	231	control	control	Feces
1328ddadac3f2d08eb25e79a18f7e574	DMP09109_L1_B.1.T	208	control	BBN_treat	Feces
1328ddadac3f2d08eb25e79a18f7e574	DMP09109_L1_B.2.PT	1293	control	control	Feces
1328ddadac3f2d08eb25e79a18f7e574	DMP09109_L1_B.2.T	875	control	BBN_treat	Feces
1328ddadac3f2d08eb25e79a18f7e574	DMP09109_L1_B.3.PT	78	control	control	Feces
1328ddadac3f2d08eb25e79a18f7e574	DMP09109_L1_B.4.PT	318	control	control	Feces
1328ddadac3f2d08eb25e79a18f7e574	DMP09109_L1_B.4.T	94	control	BBN_treat	Feces
1328ddadac3f2d08eb25e79a18f7e574	DMP09109_L1_B.5.PT	812	control	control	Feces
1328ddadac3f2d08eb25e79a18f7e574	DMP09109_L1_B.5.T	85	control	BBN_treat	Feces
1328ddadac3f2d08eb25e79a18f7e574	DMP09109_L1_B.6.PT	222	control	control	Feces
1328ddadac3f2d08eb25e79a18f7e574	DMP09109_L1_B.6.T	1559	control	BBN_treat	Feces
d3d0b6aba6f97f1ba77a412531587a84	DMP09109_L1_AB.1.PT	0	ABX_treat	control	Feces
d3d0b6aba6f97f1ba77a412531587a84	DMP09109_L1_AB.1.T	8	ABX_treat	BBN_treat	Feces
d3d0b6aba6f97f1ba77a412531587a84	DMP09109_L1_AB.2.PT	23	ABX_treat	control	Feces
d3d0b6aba6f97f1ba77a412531587a84	DMP09109_L1_AB.2.T	0	ABX_treat	BBN_treat	Feces
d3d0b6aba6f97f1ba77a412531587a84	DMP09109_L1_AB.3.PT	20	ABX_treat	control	Feces
d3d0b6aba6f97f1ba77a412531587a84	DMP09109_L1_AB.3.T	0	ABX_treat	BBN_treat	Feces
d3d0b6aba6f97f1ba77a412531587a84	DMP09109_L1_AB.4.PT	31	ABX_treat	control	Feces
d3d0b6aba6f97f1ba77a412531587a84	DMP09109_L1_AB.4.T	0	ABX_treat	BBN_treat	Feces
d3d0b6aba6f97f1ba77a412531587a84	DMP09109_L1_AB.5.PT	0	ABX_treat	control	Feces
d3d0b6aba6f97f1ba77a412531587a84	DMP09109_L1_AB.5.T	5	ABX_treat	BBN_treat	Feces
d3d0b6aba6f97f1ba77a412531587a84	DMP09109_L1_AB.6.PT	0	ABX_treat	control	Feces
d3d0b6aba6f97f1ba77a412531587a84	DMP09109_L1_AB.6.T	0	ABX_treat	BBN_treat	Feces
d3d0b6aba6f97f1ba77a412531587a84	DMP09109_L1_B.1.PT	684	control	control	Feces
d3d0b6aba6f97f1ba77a412531587a84	DMP09109_L1_B.1.T	358	control	BBN_treat	Feces
d3d0b6aba6f97f1ba77a412531587a84	DMP09109_L1_B.2.PT	664	control	control	Feces
d3d0b6aba6f97f1ba77a412531587a84	DMP09109_L1_B.2.T	322	control	BBN_treat	Feces
d3d0b6aba6f97f1ba77a412531587a84	DMP09109_L1_B.3.PT	795	control	control	Feces
d3d0b6aba6f97f1ba77a412531587a84	DMP09109_L1_B.4.PT	471	control	control	Feces
d3d0b6aba6f97f1ba77a412531587a84	DMP09109_L1_B.4.T	273	control	BBN_treat	Feces
d3d0b6aba6f97f1ba77a412531587a84	DMP09109_L1_B.5.PT	467	control	control	Feces
d3d0b6aba6f97f1ba77a412531587a84	DMP09109_L1_B.5.T	513	control	BBN_treat	Feces
d3d0b6aba6f97f1ba77a412531587a84	DMP09109_L1_B.6.PT	545	control	control	Feces
d3d0b6aba6f97f1ba77a412531587a84	DMP09109_L1_B.6.T	529	control	BBN_treat	Feces
c2ad34addc26f871b36e062f6816d89f	DMP09109_L1_AB.1.PT	52	ABX_treat	control	Feces
c2ad34addc26f871b36e062f6816d89f	DMP09109_L1_AB.1.T	0	ABX_treat	BBN_treat	Feces
c2ad34addc26f871b36e062f6816d89f	DMP09109_L1_AB.2.PT	100	ABX_treat	control	Feces
c2ad34addc26f871b36e062f6816d89f	DMP09109_L1_AB.2.T	85	ABX_treat	BBN_treat	Feces
c2ad34addc26f871b36e062f6816d89f	DMP09109_L1_AB.3.PT	44	ABX_treat	control	Feces
c2ad34addc26f871b36e062f6816d89f	DMP09109_L1_AB.3.T	0	ABX_treat	BBN_treat	Feces
c2ad34addc26f871b36e062f6816d89f	DMP09109_L1_AB.4.PT	97	ABX_treat	control	Feces
c2ad34addc26f871b36e062f6816d89f	DMP09109_L1_AB.4.T	53	ABX_treat	BBN_treat	Feces
c2ad34addc26f871b36e062f6816d89f	DMP09109_L1_AB.5.PT	0	ABX_treat	control	Feces
c2ad34addc26f871b36e062f6816d89f	DMP09109_L1_AB.5.T	0	ABX_treat	BBN_treat	Feces
c2ad34addc26f871b36e062f6816d89f	DMP09109_L1_AB.6.PT	0	ABX_treat	control	Feces
c2ad34addc26f871b36e062f6816d89f	DMP09109_L1_AB.6.T	0	ABX_treat	BBN_treat	Feces
c2ad34addc26f871b36e062f6816d89f	DMP09109_L1_B.1.PT	171	control	control	Feces
c2ad34addc26f871b36e062f6816d89f	DMP09109_L1_B.1.T	179	control	BBN_treat	Feces
c2ad34addc26f871b36e062f6816d89f	DMP09109_L1_B.2.PT	1100	control	control	Feces
c2ad34addc26f871b36e062f6816d89f	DMP09109_L1_B.2.T	768	control	BBN_treat	Feces
c2ad34addc26f871b36e062f6816d89f	DMP09109_L1_B.3.PT	83	control	control	Feces
c2ad34addc26f871b36e062f6816d89f	DMP09109_L1_B.4.PT	276	control	control	Feces
c2ad34addc26f871b36e062f6816d89f	DMP09109_L1_B.4.T	62	control	BBN_treat	Feces
c2ad34addc26f871b36e062f6816d89f	DMP09109_L1_B.5.PT	670	control	control	Feces
c2ad34addc26f871b36e062f6816d89f	DMP09109_L1_B.5.T	78	control	BBN_treat	Feces
c2ad34addc26f871b36e062f6816d89f	DMP09109_L1_B.6.PT	226	control	control	Feces
c2ad34addc26f871b36e062f6816d89f	DMP09109_L1_B.6.T	1220	control	BBN_treat	Feces
14a0e05106135e35f3516fe52964651f	DMP09109_L1_AB.1.PT	534	ABX_treat	control	Feces
14a0e05106135e35f3516fe52964651f	DMP09109_L1_AB.1.T	591	ABX_treat	BBN_treat	Feces
14a0e05106135e35f3516fe52964651f	DMP09109_L1_AB.2.PT	511	ABX_treat	control	Feces
14a0e05106135e35f3516fe52964651f	DMP09109_L1_AB.2.T	600	ABX_treat	BBN_treat	Feces
14a0e05106135e35f3516fe52964651f	DMP09109_L1_AB.3.PT	470	ABX_treat	control	Feces
14a0e05106135e35f3516fe52964651f	DMP09109_L1_AB.3.T	420	ABX_treat	BBN_treat	Feces
14a0e05106135e35f3516fe52964651f	DMP09109_L1_AB.4.PT	397	ABX_treat	control	Feces
14a0e05106135e35f3516fe52964651f	DMP09109_L1_AB.4.T	363	ABX_treat	BBN_treat	Feces
14a0e05106135e35f3516fe52964651f	DMP09109_L1_AB.5.PT	235	ABX_treat	control	Feces
14a0e05106135e35f3516fe52964651f	DMP09109_L1_AB.5.T	260	ABX_treat	BBN_treat	Feces
14a0e05106135e35f3516fe52964651f	DMP09109_L1_AB.6.PT	138	ABX_treat	control	Feces
14a0e05106135e35f3516fe52964651f	DMP09109_L1_AB.6.T	86	ABX_treat	BBN_treat	Feces
14a0e05106135e35f3516fe52964651f	DMP09109_L1_B.1.PT	0	control	control	Feces
14a0e05106135e35f3516fe52964651f	DMP09109_L1_B.1.T	11	control	BBN_treat	Feces
14a0e05106135e35f3516fe52964651f	DMP09109_L1_B.2.PT	13	control	control	Feces
14a0e05106135e35f3516fe52964651f	DMP09109_L1_B.2.T	21	control	BBN_treat	Feces
14a0e05106135e35f3516fe52964651f	DMP09109_L1_B.3.PT	0	control	control	Feces
14a0e05106135e35f3516fe52964651f	DMP09109_L1_B.4.PT	0	control	control	Feces
14a0e05106135e35f3516fe52964651f	DMP09109_L1_B.4.T	0	control	BBN_treat	Feces
14a0e05106135e35f3516fe52964651f	DMP09109_L1_B.5.PT	0	control	control	Feces
14a0e05106135e35f3516fe52964651f	DMP09109_L1_B.5.T	3	control	BBN_treat	Feces
14a0e05106135e35f3516fe52964651f	DMP09109_L1_B.6.PT	0	control	control	Feces
14a0e05106135e35f3516fe52964651f	DMP09109_L1_B.6.T	0	control	BBN_treat	Feces
b8455681fc92d051fdd023aa62417fb3	DMP09109_L1_AB.1.PT	22	ABX_treat	control	Feces
b8455681fc92d051fdd023aa62417fb3	DMP09109_L1_AB.1.T	72	ABX_treat	BBN_treat	Feces
b8455681fc92d051fdd023aa62417fb3	DMP09109_L1_AB.2.PT	36	ABX_treat	control	Feces
b8455681fc92d051fdd023aa62417fb3	DMP09109_L1_AB.2.T	113	ABX_treat	BBN_treat	Feces
b8455681fc92d051fdd023aa62417fb3	DMP09109_L1_AB.3.PT	11	ABX_treat	control	Feces
b8455681fc92d051fdd023aa62417fb3	DMP09109_L1_AB.3.T	64	ABX_treat	BBN_treat	Feces
b8455681fc92d051fdd023aa62417fb3	DMP09109_L1_AB.4.PT	20	ABX_treat	control	Feces
b8455681fc92d051fdd023aa62417fb3	DMP09109_L1_AB.4.T	110	ABX_treat	BBN_treat	Feces
b8455681fc92d051fdd023aa62417fb3	DMP09109_L1_AB.5.PT	9	ABX_treat	control	Feces
b8455681fc92d051fdd023aa62417fb3	DMP09109_L1_AB.5.T	59	ABX_treat	BBN_treat	Feces
b8455681fc92d051fdd023aa62417fb3	DMP09109_L1_AB.6.PT	0	ABX_treat	control	Feces
b8455681fc92d051fdd023aa62417fb3	DMP09109_L1_AB.6.T	26	ABX_treat	BBN_treat	Feces
b8455681fc92d051fdd023aa62417fb3	DMP09109_L1_B.1.PT	116	control	control	Feces
b8455681fc92d051fdd023aa62417fb3	DMP09109_L1_B.1.T	553	control	BBN_treat	Feces
b8455681fc92d051fdd023aa62417fb3	DMP09109_L1_B.2.PT	87	control	control	Feces
b8455681fc92d051fdd023aa62417fb3	DMP09109_L1_B.2.T	424	control	BBN_treat	Feces
b8455681fc92d051fdd023aa62417fb3	DMP09109_L1_B.3.PT	162	control	control	Feces
b8455681fc92d051fdd023aa62417fb3	DMP09109_L1_B.4.PT	427	control	control	Feces
b8455681fc92d051fdd023aa62417fb3	DMP09109_L1_B.4.T	1537	control	BBN_treat	Feces
b8455681fc92d051fdd023aa62417fb3	DMP09109_L1_B.5.PT	116	control	control	Feces
b8455681fc92d051fdd023aa62417fb3	DMP09109_L1_B.5.T	145	control	BBN_treat	Feces
b8455681fc92d051fdd023aa62417fb3	DMP09109_L1_B.6.PT	92	control	control	Feces
b8455681fc92d051fdd023aa62417fb3	DMP09109_L1_B.6.T	909	control	BBN_treat	Feces
2ef1e51ab1cf99a3c6417b05a060830e	DMP09109_L1_AB.1.PT	33	ABX_treat	control	Feces
2ef1e51ab1cf99a3c6417b05a060830e	DMP09109_L1_AB.1.T	47	ABX_treat	BBN_treat	Feces
2ef1e51ab1cf99a3c6417b05a060830e	DMP09109_L1_AB.2.PT	79	ABX_treat	control	Feces
2ef1e51ab1cf99a3c6417b05a060830e	DMP09109_L1_AB.2.T	86	ABX_treat	BBN_treat	Feces
2ef1e51ab1cf99a3c6417b05a060830e	DMP09109_L1_AB.3.PT	0	ABX_treat	control	Feces
2ef1e51ab1cf99a3c6417b05a060830e	DMP09109_L1_AB.3.T	38	ABX_treat	BBN_treat	Feces
2ef1e51ab1cf99a3c6417b05a060830e	DMP09109_L1_AB.4.PT	106	ABX_treat	control	Feces
2ef1e51ab1cf99a3c6417b05a060830e	DMP09109_L1_AB.4.T	92	ABX_treat	BBN_treat	Feces
2ef1e51ab1cf99a3c6417b05a060830e	DMP09109_L1_AB.5.PT	46	ABX_treat	control	Feces
2ef1e51ab1cf99a3c6417b05a060830e	DMP09109_L1_AB.5.T	79	ABX_treat	BBN_treat	Feces
2ef1e51ab1cf99a3c6417b05a060830e	DMP09109_L1_AB.6.PT	38	ABX_treat	control	Feces
2ef1e51ab1cf99a3c6417b05a060830e	DMP09109_L1_AB.6.T	25	ABX_treat	BBN_treat	Feces
2ef1e51ab1cf99a3c6417b05a060830e	DMP09109_L1_B.1.PT	256	control	control	Feces
2ef1e51ab1cf99a3c6417b05a060830e	DMP09109_L1_B.1.T	124	control	BBN_treat	Feces
2ef1e51ab1cf99a3c6417b05a060830e	DMP09109_L1_B.2.PT	250	control	control	Feces
2ef1e51ab1cf99a3c6417b05a060830e	DMP09109_L1_B.2.T	994	control	BBN_treat	Feces
2ef1e51ab1cf99a3c6417b05a060830e	DMP09109_L1_B.3.PT	550	control	control	Feces
2ef1e51ab1cf99a3c6417b05a060830e	DMP09109_L1_B.4.PT	98	control	control	Feces
2ef1e51ab1cf99a3c6417b05a060830e	DMP09109_L1_B.4.T	1305	control	BBN_treat	Feces
2ef1e51ab1cf99a3c6417b05a060830e	DMP09109_L1_B.5.PT	284	control	control	Feces
2ef1e51ab1cf99a3c6417b05a060830e	DMP09109_L1_B.5.T	227	control	BBN_treat	Feces
2ef1e51ab1cf99a3c6417b05a060830e	DMP09109_L1_B.6.PT	167	control	control	Feces
2ef1e51ab1cf99a3c6417b05a060830e	DMP09109_L1_B.6.T	112	control	BBN_treat	Feces
d27a7938be9be7fcde444b0d8a1e7f84	DMP09109_L1_AB.1.PT	0	ABX_treat	control	Feces
d27a7938be9be7fcde444b0d8a1e7f84	DMP09109_L1_AB.1.T	0	ABX_treat	BBN_treat	Feces
d27a7938be9be7fcde444b0d8a1e7f84	DMP09109_L1_AB.2.PT	0	ABX_treat	control	Feces
d27a7938be9be7fcde444b0d8a1e7f84	DMP09109_L1_AB.2.T	72	ABX_treat	BBN_treat	Feces
d27a7938be9be7fcde444b0d8a1e7f84	DMP09109_L1_AB.3.PT	0	ABX_treat	control	Feces
d27a7938be9be7fcde444b0d8a1e7f84	DMP09109_L1_AB.3.T	28	ABX_treat	BBN_treat	Feces
d27a7938be9be7fcde444b0d8a1e7f84	DMP09109_L1_AB.4.PT	0	ABX_treat	control	Feces
d27a7938be9be7fcde444b0d8a1e7f84	DMP09109_L1_AB.4.T	40	ABX_treat	BBN_treat	Feces
d27a7938be9be7fcde444b0d8a1e7f84	DMP09109_L1_AB.5.PT	0	ABX_treat	control	Feces
d27a7938be9be7fcde444b0d8a1e7f84	DMP09109_L1_AB.5.T	0	ABX_treat	BBN_treat	Feces
d27a7938be9be7fcde444b0d8a1e7f84	DMP09109_L1_AB.6.PT	0	ABX_treat	control	Feces
d27a7938be9be7fcde444b0d8a1e7f84	DMP09109_L1_AB.6.T	0	ABX_treat	BBN_treat	Feces
d27a7938be9be7fcde444b0d8a1e7f84	DMP09109_L1_B.1.PT	203	control	control	Feces
d27a7938be9be7fcde444b0d8a1e7f84	DMP09109_L1_B.1.T	692	control	BBN_treat	Feces
d27a7938be9be7fcde444b0d8a1e7f84	DMP09109_L1_B.2.PT	167	control	control	Feces
d27a7938be9be7fcde444b0d8a1e7f84	DMP09109_L1_B.2.T	595	control	BBN_treat	Feces
d27a7938be9be7fcde444b0d8a1e7f84	DMP09109_L1_B.3.PT	197	control	control	Feces
d27a7938be9be7fcde444b0d8a1e7f84	DMP09109_L1_B.4.PT	316	control	control	Feces
d27a7938be9be7fcde444b0d8a1e7f84	DMP09109_L1_B.4.T	823	control	BBN_treat	Feces
d27a7938be9be7fcde444b0d8a1e7f84	DMP09109_L1_B.5.PT	171	control	control	Feces
d27a7938be9be7fcde444b0d8a1e7f84	DMP09109_L1_B.5.T	579	control	BBN_treat	Feces
d27a7938be9be7fcde444b0d8a1e7f84	DMP09109_L1_B.6.PT	403	control	control	Feces
d27a7938be9be7fcde444b0d8a1e7f84	DMP09109_L1_B.6.T	710	control	BBN_treat	Feces
a69c0a328e1b282389062478c5d49c3a	DMP09109_L1_AB.1.PT	11	ABX_treat	control	Feces
a69c0a328e1b282389062478c5d49c3a	DMP09109_L1_AB.1.T	5	ABX_treat	BBN_treat	Feces
a69c0a328e1b282389062478c5d49c3a	DMP09109_L1_AB.2.PT	12	ABX_treat	control	Feces
a69c0a328e1b282389062478c5d49c3a	DMP09109_L1_AB.2.T	16	ABX_treat	BBN_treat	Feces
a69c0a328e1b282389062478c5d49c3a	DMP09109_L1_AB.3.PT	11	ABX_treat	control	Feces
a69c0a328e1b282389062478c5d49c3a	DMP09109_L1_AB.3.T	9	ABX_treat	BBN_treat	Feces
a69c0a328e1b282389062478c5d49c3a	DMP09109_L1_AB.4.PT	13	ABX_treat	control	Feces
a69c0a328e1b282389062478c5d49c3a	DMP09109_L1_AB.4.T	12	ABX_treat	BBN_treat	Feces
a69c0a328e1b282389062478c5d49c3a	DMP09109_L1_AB.5.PT	9	ABX_treat	control	Feces
a69c0a328e1b282389062478c5d49c3a	DMP09109_L1_AB.5.T	11	ABX_treat	BBN_treat	Feces
a69c0a328e1b282389062478c5d49c3a	DMP09109_L1_AB.6.PT	7	ABX_treat	control	Feces
a69c0a328e1b282389062478c5d49c3a	DMP09109_L1_AB.6.T	0	ABX_treat	BBN_treat	Feces
a69c0a328e1b282389062478c5d49c3a	DMP09109_L1_B.1.PT	487	control	control	Feces
a69c0a328e1b282389062478c5d49c3a	DMP09109_L1_B.1.T	429	control	BBN_treat	Feces
a69c0a328e1b282389062478c5d49c3a	DMP09109_L1_B.2.PT	342	control	control	Feces
a69c0a328e1b282389062478c5d49c3a	DMP09109_L1_B.2.T	305	control	BBN_treat	Feces
a69c0a328e1b282389062478c5d49c3a	DMP09109_L1_B.3.PT	365	control	control	Feces
a69c0a328e1b282389062478c5d49c3a	DMP09109_L1_B.4.PT	478	control	control	Feces
a69c0a328e1b282389062478c5d49c3a	DMP09109_L1_B.4.T	500	control	BBN_treat	Feces
a69c0a328e1b282389062478c5d49c3a	DMP09109_L1_B.5.PT	383	control	control	Feces
a69c0a328e1b282389062478c5d49c3a	DMP09109_L1_B.5.T	672	control	BBN_treat	Feces
a69c0a328e1b282389062478c5d49c3a	DMP09109_L1_B.6.PT	317	control	control	Feces
a69c0a328e1b282389062478c5d49c3a	DMP09109_L1_B.6.T	538	control	BBN_treat	Feces
2bc5942b5fd0f8140d1eaf96be69ff40	DMP09109_L1_AB.1.PT	20	ABX_treat	control	Feces
2bc5942b5fd0f8140d1eaf96be69ff40	DMP09109_L1_AB.1.T	0	ABX_treat	BBN_treat	Feces
2bc5942b5fd0f8140d1eaf96be69ff40	DMP09109_L1_AB.2.PT	20	ABX_treat	control	Feces
2bc5942b5fd0f8140d1eaf96be69ff40	DMP09109_L1_AB.2.T	0	ABX_treat	BBN_treat	Feces
2bc5942b5fd0f8140d1eaf96be69ff40	DMP09109_L1_AB.3.PT	0	ABX_treat	control	Feces
2bc5942b5fd0f8140d1eaf96be69ff40	DMP09109_L1_AB.3.T	0	ABX_treat	BBN_treat	Feces
2bc5942b5fd0f8140d1eaf96be69ff40	DMP09109_L1_AB.4.PT	0	ABX_treat	control	Feces
2bc5942b5fd0f8140d1eaf96be69ff40	DMP09109_L1_AB.4.T	0	ABX_treat	BBN_treat	Feces
2bc5942b5fd0f8140d1eaf96be69ff40	DMP09109_L1_AB.5.PT	14	ABX_treat	control	Feces
2bc5942b5fd0f8140d1eaf96be69ff40	DMP09109_L1_AB.5.T	8	ABX_treat	BBN_treat	Feces
2bc5942b5fd0f8140d1eaf96be69ff40	DMP09109_L1_AB.6.PT	0	ABX_treat	control	Feces
2bc5942b5fd0f8140d1eaf96be69ff40	DMP09109_L1_AB.6.T	6	ABX_treat	BBN_treat	Feces
2bc5942b5fd0f8140d1eaf96be69ff40	DMP09109_L1_B.1.PT	256	control	control	Feces
2bc5942b5fd0f8140d1eaf96be69ff40	DMP09109_L1_B.1.T	424	control	BBN_treat	Feces
2bc5942b5fd0f8140d1eaf96be69ff40	DMP09109_L1_B.2.PT	545	control	control	Feces
2bc5942b5fd0f8140d1eaf96be69ff40	DMP09109_L1_B.2.T	368	control	BBN_treat	Feces
2bc5942b5fd0f8140d1eaf96be69ff40	DMP09109_L1_B.3.PT	389	control	control	Feces
2bc5942b5fd0f8140d1eaf96be69ff40	DMP09109_L1_B.4.PT	330	control	control	Feces
2bc5942b5fd0f8140d1eaf96be69ff40	DMP09109_L1_B.4.T	327	control	BBN_treat	Feces
2bc5942b5fd0f8140d1eaf96be69ff40	DMP09109_L1_B.5.PT	431	control	control	Feces
2bc5942b5fd0f8140d1eaf96be69ff40	DMP09109_L1_B.5.T	789	control	BBN_treat	Feces
2bc5942b5fd0f8140d1eaf96be69ff40	DMP09109_L1_B.6.PT	379	control	control	Feces
2bc5942b5fd0f8140d1eaf96be69ff40	DMP09109_L1_B.6.T	514	control	BBN_treat	Feces
60828e70a7f4f35c0badbbf562c86621	DMP09109_L1_AB.1.PT	0	ABX_treat	control	Feces
60828e70a7f4f35c0badbbf562c86621	DMP09109_L1_AB.1.T	133	ABX_treat	BBN_treat	Feces
60828e70a7f4f35c0badbbf562c86621	DMP09109_L1_AB.2.PT	18	ABX_treat	control	Feces
60828e70a7f4f35c0badbbf562c86621	DMP09109_L1_AB.2.T	246	ABX_treat	BBN_treat	Feces
60828e70a7f4f35c0badbbf562c86621	DMP09109_L1_AB.3.PT	0	ABX_treat	control	Feces
60828e70a7f4f35c0badbbf562c86621	DMP09109_L1_AB.3.T	99	ABX_treat	BBN_treat	Feces
60828e70a7f4f35c0badbbf562c86621	DMP09109_L1_AB.4.PT	8	ABX_treat	control	Feces
60828e70a7f4f35c0badbbf562c86621	DMP09109_L1_AB.4.T	189	ABX_treat	BBN_treat	Feces
60828e70a7f4f35c0badbbf562c86621	DMP09109_L1_AB.5.PT	0	ABX_treat	control	Feces
60828e70a7f4f35c0badbbf562c86621	DMP09109_L1_AB.5.T	148	ABX_treat	BBN_treat	Feces
60828e70a7f4f35c0badbbf562c86621	DMP09109_L1_AB.6.PT	0	ABX_treat	control	Feces
60828e70a7f4f35c0badbbf562c86621	DMP09109_L1_AB.6.T	41	ABX_treat	BBN_treat	Feces
60828e70a7f4f35c0badbbf562c86621	DMP09109_L1_B.1.PT	0	control	control	Feces
60828e70a7f4f35c0badbbf562c86621	DMP09109_L1_B.1.T	187	control	BBN_treat	Feces
60828e70a7f4f35c0badbbf562c86621	DMP09109_L1_B.2.PT	7	control	control	Feces
60828e70a7f4f35c0badbbf562c86621	DMP09109_L1_B.2.T	297	control	BBN_treat	Feces
60828e70a7f4f35c0badbbf562c86621	DMP09109_L1_B.3.PT	0	control	control	Feces
60828e70a7f4f35c0badbbf562c86621	DMP09109_L1_B.4.PT	6	control	control	Feces
60828e70a7f4f35c0badbbf562c86621	DMP09109_L1_B.4.T	104	control	BBN_treat	Feces
60828e70a7f4f35c0badbbf562c86621	DMP09109_L1_B.5.PT	0	control	control	Feces
60828e70a7f4f35c0badbbf562c86621	DMP09109_L1_B.5.T	95	control	BBN_treat	Feces
60828e70a7f4f35c0badbbf562c86621	DMP09109_L1_B.6.PT	299	control	control	Feces
60828e70a7f4f35c0badbbf562c86621	DMP09109_L1_B.6.T	117	control	BBN_treat	Feces
af85f5521dbfbe7b399b45b25c26e0c4	DMP09109_L1_AB.1.PT	0	ABX_treat	control	Feces
af85f5521dbfbe7b399b45b25c26e0c4	DMP09109_L1_AB.1.T	0	ABX_treat	BBN_treat	Feces
af85f5521dbfbe7b399b45b25c26e0c4	DMP09109_L1_AB.2.PT	0	ABX_treat	control	Feces
af85f5521dbfbe7b399b45b25c26e0c4	DMP09109_L1_AB.2.T	0	ABX_treat	BBN_treat	Feces
af85f5521dbfbe7b399b45b25c26e0c4	DMP09109_L1_AB.3.PT	0	ABX_treat	control	Feces
af85f5521dbfbe7b399b45b25c26e0c4	DMP09109_L1_AB.3.T	0	ABX_treat	BBN_treat	Feces
af85f5521dbfbe7b399b45b25c26e0c4	DMP09109_L1_AB.4.PT	0	ABX_treat	control	Feces
af85f5521dbfbe7b399b45b25c26e0c4	DMP09109_L1_AB.4.T	12	ABX_treat	BBN_treat	Feces
af85f5521dbfbe7b399b45b25c26e0c4	DMP09109_L1_AB.5.PT	0	ABX_treat	control	Feces
af85f5521dbfbe7b399b45b25c26e0c4	DMP09109_L1_AB.5.T	0	ABX_treat	BBN_treat	Feces
af85f5521dbfbe7b399b45b25c26e0c4	DMP09109_L1_AB.6.PT	0	ABX_treat	control	Feces
af85f5521dbfbe7b399b45b25c26e0c4	DMP09109_L1_AB.6.T	0	ABX_treat	BBN_treat	Feces
af85f5521dbfbe7b399b45b25c26e0c4	DMP09109_L1_B.1.PT	293	control	control	Feces
af85f5521dbfbe7b399b45b25c26e0c4	DMP09109_L1_B.1.T	402	control	BBN_treat	Feces
af85f5521dbfbe7b399b45b25c26e0c4	DMP09109_L1_B.2.PT	544	control	control	Feces
af85f5521dbfbe7b399b45b25c26e0c4	DMP09109_L1_B.2.T	347	control	BBN_treat	Feces
af85f5521dbfbe7b399b45b25c26e0c4	DMP09109_L1_B.3.PT	361	control	control	Feces
af85f5521dbfbe7b399b45b25c26e0c4	DMP09109_L1_B.4.PT	391	control	control	Feces
af85f5521dbfbe7b399b45b25c26e0c4	DMP09109_L1_B.4.T	334	control	BBN_treat	Feces
af85f5521dbfbe7b399b45b25c26e0c4	DMP09109_L1_B.5.PT	411	control	control	Feces
af85f5521dbfbe7b399b45b25c26e0c4	DMP09109_L1_B.5.T	808	control	BBN_treat	Feces
af85f5521dbfbe7b399b45b25c26e0c4	DMP09109_L1_B.6.PT	388	control	control	Feces
af85f5521dbfbe7b399b45b25c26e0c4	DMP09109_L1_B.6.T	505	control	BBN_treat	Feces
3ee3085cd6f25c2449332df3675b9eee	DMP09109_L1_AB.1.PT	39	ABX_treat	control	Feces
3ee3085cd6f25c2449332df3675b9eee	DMP09109_L1_AB.1.T	22	ABX_treat	BBN_treat	Feces
3ee3085cd6f25c2449332df3675b9eee	DMP09109_L1_AB.2.PT	79	ABX_treat	control	Feces
3ee3085cd6f25c2449332df3675b9eee	DMP09109_L1_AB.2.T	72	ABX_treat	BBN_treat	Feces
3ee3085cd6f25c2449332df3675b9eee	DMP09109_L1_AB.3.PT	23	ABX_treat	control	Feces
3ee3085cd6f25c2449332df3675b9eee	DMP09109_L1_AB.3.T	29	ABX_treat	BBN_treat	Feces
3ee3085cd6f25c2449332df3675b9eee	DMP09109_L1_AB.4.PT	53	ABX_treat	control	Feces
3ee3085cd6f25c2449332df3675b9eee	DMP09109_L1_AB.4.T	49	ABX_treat	BBN_treat	Feces
3ee3085cd6f25c2449332df3675b9eee	DMP09109_L1_AB.5.PT	29	ABX_treat	control	Feces
3ee3085cd6f25c2449332df3675b9eee	DMP09109_L1_AB.5.T	32	ABX_treat	BBN_treat	Feces
3ee3085cd6f25c2449332df3675b9eee	DMP09109_L1_AB.6.PT	13	ABX_treat	control	Feces
3ee3085cd6f25c2449332df3675b9eee	DMP09109_L1_AB.6.T	14	ABX_treat	BBN_treat	Feces
3ee3085cd6f25c2449332df3675b9eee	DMP09109_L1_B.1.PT	179	control	control	Feces
3ee3085cd6f25c2449332df3675b9eee	DMP09109_L1_B.1.T	788	control	BBN_treat	Feces
3ee3085cd6f25c2449332df3675b9eee	DMP09109_L1_B.2.PT	158	control	control	Feces
3ee3085cd6f25c2449332df3675b9eee	DMP09109_L1_B.2.T	359	control	BBN_treat	Feces
3ee3085cd6f25c2449332df3675b9eee	DMP09109_L1_B.3.PT	473	control	control	Feces
3ee3085cd6f25c2449332df3675b9eee	DMP09109_L1_B.4.PT	133	control	control	Feces
3ee3085cd6f25c2449332df3675b9eee	DMP09109_L1_B.4.T	263	control	BBN_treat	Feces
3ee3085cd6f25c2449332df3675b9eee	DMP09109_L1_B.5.PT	187	control	control	Feces
3ee3085cd6f25c2449332df3675b9eee	DMP09109_L1_B.5.T	434	control	BBN_treat	Feces
3ee3085cd6f25c2449332df3675b9eee	DMP09109_L1_B.6.PT	859	control	control	Feces
3ee3085cd6f25c2449332df3675b9eee	DMP09109_L1_B.6.T	272	control	BBN_treat	Feces
e9c22dfef2d86bac6ebbd63be98cea5a	DMP09109_L1_AB.1.PT	41	ABX_treat	control	Feces
e9c22dfef2d86bac6ebbd63be98cea5a	DMP09109_L1_AB.1.T	14	ABX_treat	BBN_treat	Feces
e9c22dfef2d86bac6ebbd63be98cea5a	DMP09109_L1_AB.2.PT	106	ABX_treat	control	Feces
e9c22dfef2d86bac6ebbd63be98cea5a	DMP09109_L1_AB.2.T	46	ABX_treat	BBN_treat	Feces
e9c22dfef2d86bac6ebbd63be98cea5a	DMP09109_L1_AB.3.PT	63	ABX_treat	control	Feces
e9c22dfef2d86bac6ebbd63be98cea5a	DMP09109_L1_AB.3.T	17	ABX_treat	BBN_treat	Feces
e9c22dfef2d86bac6ebbd63be98cea5a	DMP09109_L1_AB.4.PT	97	ABX_treat	control	Feces
e9c22dfef2d86bac6ebbd63be98cea5a	DMP09109_L1_AB.4.T	40	ABX_treat	BBN_treat	Feces
e9c22dfef2d86bac6ebbd63be98cea5a	DMP09109_L1_AB.5.PT	51	ABX_treat	control	Feces
e9c22dfef2d86bac6ebbd63be98cea5a	DMP09109_L1_AB.5.T	26	ABX_treat	BBN_treat	Feces
e9c22dfef2d86bac6ebbd63be98cea5a	DMP09109_L1_AB.6.PT	29	ABX_treat	control	Feces
e9c22dfef2d86bac6ebbd63be98cea5a	DMP09109_L1_AB.6.T	3	ABX_treat	BBN_treat	Feces
e9c22dfef2d86bac6ebbd63be98cea5a	DMP09109_L1_B.1.PT	323	control	control	Feces
e9c22dfef2d86bac6ebbd63be98cea5a	DMP09109_L1_B.1.T	124	control	BBN_treat	Feces
e9c22dfef2d86bac6ebbd63be98cea5a	DMP09109_L1_B.2.PT	271	control	control	Feces
e9c22dfef2d86bac6ebbd63be98cea5a	DMP09109_L1_B.2.T	368	control	BBN_treat	Feces
e9c22dfef2d86bac6ebbd63be98cea5a	DMP09109_L1_B.3.PT	134	control	control	Feces
e9c22dfef2d86bac6ebbd63be98cea5a	DMP09109_L1_B.4.PT	136	control	control	Feces
e9c22dfef2d86bac6ebbd63be98cea5a	DMP09109_L1_B.4.T	90	control	BBN_treat	Feces
e9c22dfef2d86bac6ebbd63be98cea5a	DMP09109_L1_B.5.PT	2066	control	control	Feces
e9c22dfef2d86bac6ebbd63be98cea5a	DMP09109_L1_B.5.T	141	control	BBN_treat	Feces
e9c22dfef2d86bac6ebbd63be98cea5a	DMP09109_L1_B.6.PT	343	control	control	Feces
e9c22dfef2d86bac6ebbd63be98cea5a	DMP09109_L1_B.6.T	149	control	BBN_treat	Feces
3fdb30b9b5dd6a998867bd974c0a1732	DMP09109_L1_AB.1.PT	0	ABX_treat	control	Feces
3fdb30b9b5dd6a998867bd974c0a1732	DMP09109_L1_AB.1.T	0	ABX_treat	BBN_treat	Feces
3fdb30b9b5dd6a998867bd974c0a1732	DMP09109_L1_AB.2.PT	0	ABX_treat	control	Feces
3fdb30b9b5dd6a998867bd974c0a1732	DMP09109_L1_AB.2.T	0	ABX_treat	BBN_treat	Feces
3fdb30b9b5dd6a998867bd974c0a1732	DMP09109_L1_AB.3.PT	0	ABX_treat	control	Feces
3fdb30b9b5dd6a998867bd974c0a1732	DMP09109_L1_AB.3.T	0	ABX_treat	BBN_treat	Feces
3fdb30b9b5dd6a998867bd974c0a1732	DMP09109_L1_AB.4.PT	147	ABX_treat	control	Feces
3fdb30b9b5dd6a998867bd974c0a1732	DMP09109_L1_AB.4.T	176	ABX_treat	BBN_treat	Feces
3fdb30b9b5dd6a998867bd974c0a1732	DMP09109_L1_AB.5.PT	0	ABX_treat	control	Feces
3fdb30b9b5dd6a998867bd974c0a1732	DMP09109_L1_AB.5.T	0	ABX_treat	BBN_treat	Feces
3fdb30b9b5dd6a998867bd974c0a1732	DMP09109_L1_AB.6.PT	0	ABX_treat	control	Feces
3fdb30b9b5dd6a998867bd974c0a1732	DMP09109_L1_AB.6.T	0	ABX_treat	BBN_treat	Feces
3fdb30b9b5dd6a998867bd974c0a1732	DMP09109_L1_B.1.PT	0	control	control	Feces
3fdb30b9b5dd6a998867bd974c0a1732	DMP09109_L1_B.1.T	6	control	BBN_treat	Feces
3fdb30b9b5dd6a998867bd974c0a1732	DMP09109_L1_B.2.PT	0	control	control	Feces
3fdb30b9b5dd6a998867bd974c0a1732	DMP09109_L1_B.2.T	0	control	BBN_treat	Feces
3fdb30b9b5dd6a998867bd974c0a1732	DMP09109_L1_B.3.PT	0	control	control	Feces
3fdb30b9b5dd6a998867bd974c0a1732	DMP09109_L1_B.4.PT	0	control	control	Feces
3fdb30b9b5dd6a998867bd974c0a1732	DMP09109_L1_B.4.T	0	control	BBN_treat	Feces
3fdb30b9b5dd6a998867bd974c0a1732	DMP09109_L1_B.5.PT	0	control	control	Feces
3fdb30b9b5dd6a998867bd974c0a1732	DMP09109_L1_B.5.T	0	control	BBN_treat	Feces
3fdb30b9b5dd6a998867bd974c0a1732	DMP09109_L1_B.6.PT	0	control	control	Feces
3fdb30b9b5dd6a998867bd974c0a1732	DMP09109_L1_B.6.T	0	control	BBN_treat	Feces
0717f64b1acc58505c85e9958d2fddcc	DMP09109_L1_AB.1.PT	0	ABX_treat	control	Feces
0717f64b1acc58505c85e9958d2fddcc	DMP09109_L1_AB.1.T	0	ABX_treat	BBN_treat	Feces
0717f64b1acc58505c85e9958d2fddcc	DMP09109_L1_AB.2.PT	12	ABX_treat	control	Feces
0717f64b1acc58505c85e9958d2fddcc	DMP09109_L1_AB.2.T	0	ABX_treat	BBN_treat	Feces
0717f64b1acc58505c85e9958d2fddcc	DMP09109_L1_AB.3.PT	0	ABX_treat	control	Feces
0717f64b1acc58505c85e9958d2fddcc	DMP09109_L1_AB.3.T	0	ABX_treat	BBN_treat	Feces
0717f64b1acc58505c85e9958d2fddcc	DMP09109_L1_AB.4.PT	139	ABX_treat	control	Feces
0717f64b1acc58505c85e9958d2fddcc	DMP09109_L1_AB.4.T	155	ABX_treat	BBN_treat	Feces
0717f64b1acc58505c85e9958d2fddcc	DMP09109_L1_AB.5.PT	0	ABX_treat	control	Feces
0717f64b1acc58505c85e9958d2fddcc	DMP09109_L1_AB.5.T	0	ABX_treat	BBN_treat	Feces
0717f64b1acc58505c85e9958d2fddcc	DMP09109_L1_AB.6.PT	0	ABX_treat	control	Feces
0717f64b1acc58505c85e9958d2fddcc	DMP09109_L1_AB.6.T	0	ABX_treat	BBN_treat	Feces
0717f64b1acc58505c85e9958d2fddcc	DMP09109_L1_B.1.PT	0	control	control	Feces
0717f64b1acc58505c85e9958d2fddcc	DMP09109_L1_B.1.T	0	control	BBN_treat	Feces
0717f64b1acc58505c85e9958d2fddcc	DMP09109_L1_B.2.PT	0	control	control	Feces
0717f64b1acc58505c85e9958d2fddcc	DMP09109_L1_B.2.T	17	control	BBN_treat	Feces
0717f64b1acc58505c85e9958d2fddcc	DMP09109_L1_B.3.PT	0	control	control	Feces
0717f64b1acc58505c85e9958d2fddcc	DMP09109_L1_B.4.PT	0	control	control	Feces
0717f64b1acc58505c85e9958d2fddcc	DMP09109_L1_B.4.T	3	control	BBN_treat	Feces
0717f64b1acc58505c85e9958d2fddcc	DMP09109_L1_B.5.PT	0	control	control	Feces
0717f64b1acc58505c85e9958d2fddcc	DMP09109_L1_B.5.T	0	control	BBN_treat	Feces
0717f64b1acc58505c85e9958d2fddcc	DMP09109_L1_B.6.PT	0	control	control	Feces
0717f64b1acc58505c85e9958d2fddcc	DMP09109_L1_B.6.T	0	control	BBN_treat	Feces
62ae243ee000954dd16cbb9f968a1789	DMP09109_L1_AB.1.PT	0	ABX_treat	control	Feces
62ae243ee000954dd16cbb9f968a1789	DMP09109_L1_AB.1.T	0	ABX_treat	BBN_treat	Feces
62ae243ee000954dd16cbb9f968a1789	DMP09109_L1_AB.2.PT	19	ABX_treat	control	Feces
62ae243ee000954dd16cbb9f968a1789	DMP09109_L1_AB.2.T	0	ABX_treat	BBN_treat	Feces
62ae243ee000954dd16cbb9f968a1789	DMP09109_L1_AB.3.PT	18	ABX_treat	control	Feces
62ae243ee000954dd16cbb9f968a1789	DMP09109_L1_AB.3.T	0	ABX_treat	BBN_treat	Feces
62ae243ee000954dd16cbb9f968a1789	DMP09109_L1_AB.4.PT	23	ABX_treat	control	Feces
62ae243ee000954dd16cbb9f968a1789	DMP09109_L1_AB.4.T	0	ABX_treat	BBN_treat	Feces
62ae243ee000954dd16cbb9f968a1789	DMP09109_L1_AB.5.PT	10	ABX_treat	control	Feces
62ae243ee000954dd16cbb9f968a1789	DMP09109_L1_AB.5.T	0	ABX_treat	BBN_treat	Feces
62ae243ee000954dd16cbb9f968a1789	DMP09109_L1_AB.6.PT	0	ABX_treat	control	Feces
62ae243ee000954dd16cbb9f968a1789	DMP09109_L1_AB.6.T	0	ABX_treat	BBN_treat	Feces
62ae243ee000954dd16cbb9f968a1789	DMP09109_L1_B.1.PT	401	control	control	Feces
62ae243ee000954dd16cbb9f968a1789	DMP09109_L1_B.1.T	321	control	BBN_treat	Feces
62ae243ee000954dd16cbb9f968a1789	DMP09109_L1_B.2.PT	490	control	control	Feces
62ae243ee000954dd16cbb9f968a1789	DMP09109_L1_B.2.T	193	control	BBN_treat	Feces
62ae243ee000954dd16cbb9f968a1789	DMP09109_L1_B.3.PT	497	control	control	Feces
62ae243ee000954dd16cbb9f968a1789	DMP09109_L1_B.4.PT	528	control	control	Feces
62ae243ee000954dd16cbb9f968a1789	DMP09109_L1_B.4.T	253	control	BBN_treat	Feces
62ae243ee000954dd16cbb9f968a1789	DMP09109_L1_B.5.PT	404	control	control	Feces
62ae243ee000954dd16cbb9f968a1789	DMP09109_L1_B.5.T	364	control	BBN_treat	Feces
62ae243ee000954dd16cbb9f968a1789	DMP09109_L1_B.6.PT	452	control	control	Feces
62ae243ee000954dd16cbb9f968a1789	DMP09109_L1_B.6.T	275	control	BBN_treat	Feces
fa3be2840777c910e6ffcce73ddc962d	DMP09109_L1_AB.1.PT	274	ABX_treat	control	Feces
fa3be2840777c910e6ffcce73ddc962d	DMP09109_L1_AB.1.T	346	ABX_treat	BBN_treat	Feces
fa3be2840777c910e6ffcce73ddc962d	DMP09109_L1_AB.2.PT	201	ABX_treat	control	Feces
fa3be2840777c910e6ffcce73ddc962d	DMP09109_L1_AB.2.T	264	ABX_treat	BBN_treat	Feces
fa3be2840777c910e6ffcce73ddc962d	DMP09109_L1_AB.3.PT	443	ABX_treat	control	Feces
fa3be2840777c910e6ffcce73ddc962d	DMP09109_L1_AB.3.T	433	ABX_treat	BBN_treat	Feces
fa3be2840777c910e6ffcce73ddc962d	DMP09109_L1_AB.4.PT	363	ABX_treat	control	Feces
fa3be2840777c910e6ffcce73ddc962d	DMP09109_L1_AB.4.T	395	ABX_treat	BBN_treat	Feces
fa3be2840777c910e6ffcce73ddc962d	DMP09109_L1_AB.5.PT	95	ABX_treat	control	Feces
fa3be2840777c910e6ffcce73ddc962d	DMP09109_L1_AB.5.T	192	ABX_treat	BBN_treat	Feces
fa3be2840777c910e6ffcce73ddc962d	DMP09109_L1_AB.6.PT	66	ABX_treat	control	Feces
fa3be2840777c910e6ffcce73ddc962d	DMP09109_L1_AB.6.T	58	ABX_treat	BBN_treat	Feces
fa3be2840777c910e6ffcce73ddc962d	DMP09109_L1_B.1.PT	0	control	control	Feces
fa3be2840777c910e6ffcce73ddc962d	DMP09109_L1_B.1.T	0	control	BBN_treat	Feces
fa3be2840777c910e6ffcce73ddc962d	DMP09109_L1_B.2.PT	4	control	control	Feces
fa3be2840777c910e6ffcce73ddc962d	DMP09109_L1_B.2.T	0	control	BBN_treat	Feces
fa3be2840777c910e6ffcce73ddc962d	DMP09109_L1_B.3.PT	0	control	control	Feces
fa3be2840777c910e6ffcce73ddc962d	DMP09109_L1_B.4.PT	0	control	control	Feces
fa3be2840777c910e6ffcce73ddc962d	DMP09109_L1_B.4.T	0	control	BBN_treat	Feces
fa3be2840777c910e6ffcce73ddc962d	DMP09109_L1_B.5.PT	0	control	control	Feces
fa3be2840777c910e6ffcce73ddc962d	DMP09109_L1_B.5.T	0	control	BBN_treat	Feces
fa3be2840777c910e6ffcce73ddc962d	DMP09109_L1_B.6.PT	0	control	control	Feces
fa3be2840777c910e6ffcce73ddc962d	DMP09109_L1_B.6.T	0	control	BBN_treat	Feces
f5bf7ef226b458f24103a3531394ec7d	DMP09109_L1_AB.1.PT	14	ABX_treat	control	Feces
f5bf7ef226b458f24103a3531394ec7d	DMP09109_L1_AB.1.T	13	ABX_treat	BBN_treat	Feces
f5bf7ef226b458f24103a3531394ec7d	DMP09109_L1_AB.2.PT	44	ABX_treat	control	Feces
f5bf7ef226b458f24103a3531394ec7d	DMP09109_L1_AB.2.T	36	ABX_treat	BBN_treat	Feces
f5bf7ef226b458f24103a3531394ec7d	DMP09109_L1_AB.3.PT	17	ABX_treat	control	Feces
f5bf7ef226b458f24103a3531394ec7d	DMP09109_L1_AB.3.T	13	ABX_treat	BBN_treat	Feces
f5bf7ef226b458f24103a3531394ec7d	DMP09109_L1_AB.4.PT	40	ABX_treat	control	Feces
f5bf7ef226b458f24103a3531394ec7d	DMP09109_L1_AB.4.T	17	ABX_treat	BBN_treat	Feces
f5bf7ef226b458f24103a3531394ec7d	DMP09109_L1_AB.5.PT	0	ABX_treat	control	Feces
f5bf7ef226b458f24103a3531394ec7d	DMP09109_L1_AB.5.T	10	ABX_treat	BBN_treat	Feces
f5bf7ef226b458f24103a3531394ec7d	DMP09109_L1_AB.6.PT	11	ABX_treat	control	Feces
f5bf7ef226b458f24103a3531394ec7d	DMP09109_L1_AB.6.T	0	ABX_treat	BBN_treat	Feces
f5bf7ef226b458f24103a3531394ec7d	DMP09109_L1_B.1.PT	256	control	control	Feces
f5bf7ef226b458f24103a3531394ec7d	DMP09109_L1_B.1.T	489	control	BBN_treat	Feces
f5bf7ef226b458f24103a3531394ec7d	DMP09109_L1_B.2.PT	167	control	control	Feces
f5bf7ef226b458f24103a3531394ec7d	DMP09109_L1_B.2.T	236	control	BBN_treat	Feces
f5bf7ef226b458f24103a3531394ec7d	DMP09109_L1_B.3.PT	620	control	control	Feces
f5bf7ef226b458f24103a3531394ec7d	DMP09109_L1_B.4.PT	564	control	control	Feces
f5bf7ef226b458f24103a3531394ec7d	DMP09109_L1_B.4.T	441	control	BBN_treat	Feces
f5bf7ef226b458f24103a3531394ec7d	DMP09109_L1_B.5.PT	185	control	control	Feces
f5bf7ef226b458f24103a3531394ec7d	DMP09109_L1_B.5.T	385	control	BBN_treat	Feces
f5bf7ef226b458f24103a3531394ec7d	DMP09109_L1_B.6.PT	217	control	control	Feces
f5bf7ef226b458f24103a3531394ec7d	DMP09109_L1_B.6.T	270	control	BBN_treat	Feces
ee766857ab5fc018ac26632146bc90e1	DMP09109_L1_AB.1.PT	34	ABX_treat	control	Feces
ee766857ab5fc018ac26632146bc90e1	DMP09109_L1_AB.1.T	59	ABX_treat	BBN_treat	Feces
ee766857ab5fc018ac26632146bc90e1	DMP09109_L1_AB.2.PT	61	ABX_treat	control	Feces
ee766857ab5fc018ac26632146bc90e1	DMP09109_L1_AB.2.T	137	ABX_treat	BBN_treat	Feces
ee766857ab5fc018ac26632146bc90e1	DMP09109_L1_AB.3.PT	38	ABX_treat	control	Feces
ee766857ab5fc018ac26632146bc90e1	DMP09109_L1_AB.3.T	52	ABX_treat	BBN_treat	Feces
ee766857ab5fc018ac26632146bc90e1	DMP09109_L1_AB.4.PT	57	ABX_treat	control	Feces
ee766857ab5fc018ac26632146bc90e1	DMP09109_L1_AB.4.T	47	ABX_treat	BBN_treat	Feces
ee766857ab5fc018ac26632146bc90e1	DMP09109_L1_AB.5.PT	24	ABX_treat	control	Feces
ee766857ab5fc018ac26632146bc90e1	DMP09109_L1_AB.5.T	55	ABX_treat	BBN_treat	Feces
ee766857ab5fc018ac26632146bc90e1	DMP09109_L1_AB.6.PT	12	ABX_treat	control	Feces
ee766857ab5fc018ac26632146bc90e1	DMP09109_L1_AB.6.T	20	ABX_treat	BBN_treat	Feces
ee766857ab5fc018ac26632146bc90e1	DMP09109_L1_B.1.PT	170	control	control	Feces
ee766857ab5fc018ac26632146bc90e1	DMP09109_L1_B.1.T	493	control	BBN_treat	Feces
ee766857ab5fc018ac26632146bc90e1	DMP09109_L1_B.2.PT	190	control	control	Feces
ee766857ab5fc018ac26632146bc90e1	DMP09109_L1_B.2.T	406	control	BBN_treat	Feces
ee766857ab5fc018ac26632146bc90e1	DMP09109_L1_B.3.PT	119	control	control	Feces
ee766857ab5fc018ac26632146bc90e1	DMP09109_L1_B.4.PT	261	control	control	Feces
ee766857ab5fc018ac26632146bc90e1	DMP09109_L1_B.4.T	331	control	BBN_treat	Feces
ee766857ab5fc018ac26632146bc90e1	DMP09109_L1_B.5.PT	178	control	control	Feces
ee766857ab5fc018ac26632146bc90e1	DMP09109_L1_B.5.T	299	control	BBN_treat	Feces
ee766857ab5fc018ac26632146bc90e1	DMP09109_L1_B.6.PT	278	control	control	Feces
ee766857ab5fc018ac26632146bc90e1	DMP09109_L1_B.6.T	427	control	BBN_treat	Feces
8636ffaa66aa67a74fe045f74b831966	DMP09109_L1_AB.1.PT	7	ABX_treat	control	Feces
8636ffaa66aa67a74fe045f74b831966	DMP09109_L1_AB.1.T	4	ABX_treat	BBN_treat	Feces
8636ffaa66aa67a74fe045f74b831966	DMP09109_L1_AB.2.PT	12	ABX_treat	control	Feces
8636ffaa66aa67a74fe045f74b831966	DMP09109_L1_AB.2.T	12	ABX_treat	BBN_treat	Feces
8636ffaa66aa67a74fe045f74b831966	DMP09109_L1_AB.3.PT	7	ABX_treat	control	Feces
8636ffaa66aa67a74fe045f74b831966	DMP09109_L1_AB.3.T	0	ABX_treat	BBN_treat	Feces
8636ffaa66aa67a74fe045f74b831966	DMP09109_L1_AB.4.PT	14	ABX_treat	control	Feces
8636ffaa66aa67a74fe045f74b831966	DMP09109_L1_AB.4.T	7	ABX_treat	BBN_treat	Feces
8636ffaa66aa67a74fe045f74b831966	DMP09109_L1_AB.5.PT	7	ABX_treat	control	Feces
8636ffaa66aa67a74fe045f74b831966	DMP09109_L1_AB.5.T	5	ABX_treat	BBN_treat	Feces
8636ffaa66aa67a74fe045f74b831966	DMP09109_L1_AB.6.PT	0	ABX_treat	control	Feces
8636ffaa66aa67a74fe045f74b831966	DMP09109_L1_AB.6.T	0	ABX_treat	BBN_treat	Feces
8636ffaa66aa67a74fe045f74b831966	DMP09109_L1_B.1.PT	1074	control	control	Feces
8636ffaa66aa67a74fe045f74b831966	DMP09109_L1_B.1.T	293	control	BBN_treat	Feces
8636ffaa66aa67a74fe045f74b831966	DMP09109_L1_B.2.PT	103	control	control	Feces
8636ffaa66aa67a74fe045f74b831966	DMP09109_L1_B.2.T	103	control	BBN_treat	Feces
8636ffaa66aa67a74fe045f74b831966	DMP09109_L1_B.3.PT	390	control	control	Feces
8636ffaa66aa67a74fe045f74b831966	DMP09109_L1_B.4.PT	248	control	control	Feces
8636ffaa66aa67a74fe045f74b831966	DMP09109_L1_B.4.T	1465	control	BBN_treat	Feces
8636ffaa66aa67a74fe045f74b831966	DMP09109_L1_B.5.PT	67	control	control	Feces
8636ffaa66aa67a74fe045f74b831966	DMP09109_L1_B.5.T	29	control	BBN_treat	Feces
8636ffaa66aa67a74fe045f74b831966	DMP09109_L1_B.6.PT	94	control	control	Feces
8636ffaa66aa67a74fe045f74b831966	DMP09109_L1_B.6.T	42	control	BBN_treat	Feces
19bf483357dc32a16002bf4e21221b48	DMP09109_L1_AB.1.PT	0	ABX_treat	control	Feces
19bf483357dc32a16002bf4e21221b48	DMP09109_L1_AB.1.T	0	ABX_treat	BBN_treat	Feces
19bf483357dc32a16002bf4e21221b48	DMP09109_L1_AB.2.PT	0	ABX_treat	control	Feces
19bf483357dc32a16002bf4e21221b48	DMP09109_L1_AB.2.T	0	ABX_treat	BBN_treat	Feces
19bf483357dc32a16002bf4e21221b48	DMP09109_L1_AB.3.PT	0	ABX_treat	control	Feces
19bf483357dc32a16002bf4e21221b48	DMP09109_L1_AB.3.T	0	ABX_treat	BBN_treat	Feces
19bf483357dc32a16002bf4e21221b48	DMP09109_L1_AB.4.PT	0	ABX_treat	control	Feces
19bf483357dc32a16002bf4e21221b48	DMP09109_L1_AB.4.T	0	ABX_treat	BBN_treat	Feces
19bf483357dc32a16002bf4e21221b48	DMP09109_L1_AB.5.PT	0	ABX_treat	control	Feces
19bf483357dc32a16002bf4e21221b48	DMP09109_L1_AB.5.T	0	ABX_treat	BBN_treat	Feces
19bf483357dc32a16002bf4e21221b48	DMP09109_L1_AB.6.PT	0	ABX_treat	control	Feces
19bf483357dc32a16002bf4e21221b48	DMP09109_L1_AB.6.T	0	ABX_treat	BBN_treat	Feces
19bf483357dc32a16002bf4e21221b48	DMP09109_L1_B.1.PT	204	control	control	Feces
19bf483357dc32a16002bf4e21221b48	DMP09109_L1_B.1.T	307	control	BBN_treat	Feces
19bf483357dc32a16002bf4e21221b48	DMP09109_L1_B.2.PT	473	control	control	Feces
19bf483357dc32a16002bf4e21221b48	DMP09109_L1_B.2.T	223	control	BBN_treat	Feces
19bf483357dc32a16002bf4e21221b48	DMP09109_L1_B.3.PT	574	control	control	Feces
19bf483357dc32a16002bf4e21221b48	DMP09109_L1_B.4.PT	354	control	control	Feces
19bf483357dc32a16002bf4e21221b48	DMP09109_L1_B.4.T	249	control	BBN_treat	Feces
19bf483357dc32a16002bf4e21221b48	DMP09109_L1_B.5.PT	263	control	control	Feces
19bf483357dc32a16002bf4e21221b48	DMP09109_L1_B.5.T	463	control	BBN_treat	Feces
19bf483357dc32a16002bf4e21221b48	DMP09109_L1_B.6.PT	224	control	control	Feces
19bf483357dc32a16002bf4e21221b48	DMP09109_L1_B.6.T	563	control	BBN_treat	Feces
25d26ef0bce7930b38e09f7b71652717	DMP09109_L1_AB.1.PT	2	ABX_treat	control	Feces
25d26ef0bce7930b38e09f7b71652717	DMP09109_L1_AB.1.T	0	ABX_treat	BBN_treat	Feces
25d26ef0bce7930b38e09f7b71652717	DMP09109_L1_AB.2.PT	0	ABX_treat	control	Feces
25d26ef0bce7930b38e09f7b71652717	DMP09109_L1_AB.2.T	0	ABX_treat	BBN_treat	Feces
25d26ef0bce7930b38e09f7b71652717	DMP09109_L1_AB.3.PT	0	ABX_treat	control	Feces
25d26ef0bce7930b38e09f7b71652717	DMP09109_L1_AB.3.T	0	ABX_treat	BBN_treat	Feces
25d26ef0bce7930b38e09f7b71652717	DMP09109_L1_AB.4.PT	67	ABX_treat	control	Feces
25d26ef0bce7930b38e09f7b71652717	DMP09109_L1_AB.4.T	114	ABX_treat	BBN_treat	Feces
25d26ef0bce7930b38e09f7b71652717	DMP09109_L1_AB.5.PT	0	ABX_treat	control	Feces
25d26ef0bce7930b38e09f7b71652717	DMP09109_L1_AB.5.T	0	ABX_treat	BBN_treat	Feces
25d26ef0bce7930b38e09f7b71652717	DMP09109_L1_AB.6.PT	0	ABX_treat	control	Feces
25d26ef0bce7930b38e09f7b71652717	DMP09109_L1_AB.6.T	0	ABX_treat	BBN_treat	Feces
25d26ef0bce7930b38e09f7b71652717	DMP09109_L1_B.1.PT	0	control	control	Feces
25d26ef0bce7930b38e09f7b71652717	DMP09109_L1_B.1.T	0	control	BBN_treat	Feces
25d26ef0bce7930b38e09f7b71652717	DMP09109_L1_B.2.PT	0	control	control	Feces
25d26ef0bce7930b38e09f7b71652717	DMP09109_L1_B.2.T	0	control	BBN_treat	Feces
25d26ef0bce7930b38e09f7b71652717	DMP09109_L1_B.3.PT	0	control	control	Feces
25d26ef0bce7930b38e09f7b71652717	DMP09109_L1_B.4.PT	0	control	control	Feces
25d26ef0bce7930b38e09f7b71652717	DMP09109_L1_B.4.T	0	control	BBN_treat	Feces
25d26ef0bce7930b38e09f7b71652717	DMP09109_L1_B.5.PT	0	control	control	Feces
25d26ef0bce7930b38e09f7b71652717	DMP09109_L1_B.5.T	0	control	BBN_treat	Feces
25d26ef0bce7930b38e09f7b71652717	DMP09109_L1_B.6.PT	0	control	control	Feces
25d26ef0bce7930b38e09f7b71652717	DMP09109_L1_B.6.T	0	control	BBN_treat	Feces
69179c4a6011d0c9d30036cf18626520	DMP09109_L1_AB.1.PT	385	ABX_treat	control	Feces
69179c4a6011d0c9d30036cf18626520	DMP09109_L1_AB.1.T	516	ABX_treat	BBN_treat	Feces
69179c4a6011d0c9d30036cf18626520	DMP09109_L1_AB.2.PT	291	ABX_treat	control	Feces
69179c4a6011d0c9d30036cf18626520	DMP09109_L1_AB.2.T	436	ABX_treat	BBN_treat	Feces
69179c4a6011d0c9d30036cf18626520	DMP09109_L1_AB.3.PT	165	ABX_treat	control	Feces
69179c4a6011d0c9d30036cf18626520	DMP09109_L1_AB.3.T	150	ABX_treat	BBN_treat	Feces
69179c4a6011d0c9d30036cf18626520	DMP09109_L1_AB.4.PT	134	ABX_treat	control	Feces
69179c4a6011d0c9d30036cf18626520	DMP09109_L1_AB.4.T	132	ABX_treat	BBN_treat	Feces
69179c4a6011d0c9d30036cf18626520	DMP09109_L1_AB.5.PT	109	ABX_treat	control	Feces
69179c4a6011d0c9d30036cf18626520	DMP09109_L1_AB.5.T	158	ABX_treat	BBN_treat	Feces
69179c4a6011d0c9d30036cf18626520	DMP09109_L1_AB.6.PT	46	ABX_treat	control	Feces
69179c4a6011d0c9d30036cf18626520	DMP09109_L1_AB.6.T	47	ABX_treat	BBN_treat	Feces
69179c4a6011d0c9d30036cf18626520	DMP09109_L1_B.1.PT	0	control	control	Feces
69179c4a6011d0c9d30036cf18626520	DMP09109_L1_B.1.T	15	control	BBN_treat	Feces
69179c4a6011d0c9d30036cf18626520	DMP09109_L1_B.2.PT	9	control	control	Feces
69179c4a6011d0c9d30036cf18626520	DMP09109_L1_B.2.T	12	control	BBN_treat	Feces
69179c4a6011d0c9d30036cf18626520	DMP09109_L1_B.3.PT	0	control	control	Feces
69179c4a6011d0c9d30036cf18626520	DMP09109_L1_B.4.PT	3	control	control	Feces
69179c4a6011d0c9d30036cf18626520	DMP09109_L1_B.4.T	0	control	BBN_treat	Feces
69179c4a6011d0c9d30036cf18626520	DMP09109_L1_B.5.PT	0	control	control	Feces
69179c4a6011d0c9d30036cf18626520	DMP09109_L1_B.5.T	0	control	BBN_treat	Feces
69179c4a6011d0c9d30036cf18626520	DMP09109_L1_B.6.PT	19	control	control	Feces
69179c4a6011d0c9d30036cf18626520	DMP09109_L1_B.6.T	0	control	BBN_treat	Feces
478c16d1899a3e1ca6634de4ba72d98e	DMP09109_L1_AB.1.PT	456	ABX_treat	control	Feces
478c16d1899a3e1ca6634de4ba72d98e	DMP09109_L1_AB.1.T	536	ABX_treat	BBN_treat	Feces
478c16d1899a3e1ca6634de4ba72d98e	DMP09109_L1_AB.2.PT	749	ABX_treat	control	Feces
478c16d1899a3e1ca6634de4ba72d98e	DMP09109_L1_AB.2.T	909	ABX_treat	BBN_treat	Feces
478c16d1899a3e1ca6634de4ba72d98e	DMP09109_L1_AB.3.PT	0	ABX_treat	control	Feces
478c16d1899a3e1ca6634de4ba72d98e	DMP09109_L1_AB.3.T	0	ABX_treat	BBN_treat	Feces
478c16d1899a3e1ca6634de4ba72d98e	DMP09109_L1_AB.4.PT	2	ABX_treat	control	Feces
478c16d1899a3e1ca6634de4ba72d98e	DMP09109_L1_AB.4.T	0	ABX_treat	BBN_treat	Feces
478c16d1899a3e1ca6634de4ba72d98e	DMP09109_L1_AB.5.PT	2	ABX_treat	control	Feces
478c16d1899a3e1ca6634de4ba72d98e	DMP09109_L1_AB.5.T	0	ABX_treat	BBN_treat	Feces
478c16d1899a3e1ca6634de4ba72d98e	DMP09109_L1_AB.6.PT	0	ABX_treat	control	Feces
478c16d1899a3e1ca6634de4ba72d98e	DMP09109_L1_AB.6.T	0	ABX_treat	BBN_treat	Feces
478c16d1899a3e1ca6634de4ba72d98e	DMP09109_L1_B.1.PT	0	control	control	Feces
478c16d1899a3e1ca6634de4ba72d98e	DMP09109_L1_B.1.T	0	control	BBN_treat	Feces
478c16d1899a3e1ca6634de4ba72d98e	DMP09109_L1_B.2.PT	3	control	control	Feces
478c16d1899a3e1ca6634de4ba72d98e	DMP09109_L1_B.2.T	0	control	BBN_treat	Feces
478c16d1899a3e1ca6634de4ba72d98e	DMP09109_L1_B.3.PT	0	control	control	Feces
478c16d1899a3e1ca6634de4ba72d98e	DMP09109_L1_B.4.PT	0	control	control	Feces
478c16d1899a3e1ca6634de4ba72d98e	DMP09109_L1_B.4.T	0	control	BBN_treat	Feces
478c16d1899a3e1ca6634de4ba72d98e	DMP09109_L1_B.5.PT	0	control	control	Feces
478c16d1899a3e1ca6634de4ba72d98e	DMP09109_L1_B.5.T	0	control	BBN_treat	Feces
478c16d1899a3e1ca6634de4ba72d98e	DMP09109_L1_B.6.PT	4	control	control	Feces
478c16d1899a3e1ca6634de4ba72d98e	DMP09109_L1_B.6.T	0	control	BBN_treat	Feces
23194d2b7c5d9dadd6ac2f254c6586d1	DMP09109_L1_AB.1.PT	18	ABX_treat	control	Feces
23194d2b7c5d9dadd6ac2f254c6586d1	DMP09109_L1_AB.1.T	28	ABX_treat	BBN_treat	Feces
23194d2b7c5d9dadd6ac2f254c6586d1	DMP09109_L1_AB.2.PT	53	ABX_treat	control	Feces
23194d2b7c5d9dadd6ac2f254c6586d1	DMP09109_L1_AB.2.T	75	ABX_treat	BBN_treat	Feces
23194d2b7c5d9dadd6ac2f254c6586d1	DMP09109_L1_AB.3.PT	25	ABX_treat	control	Feces
23194d2b7c5d9dadd6ac2f254c6586d1	DMP09109_L1_AB.3.T	26	ABX_treat	BBN_treat	Feces
23194d2b7c5d9dadd6ac2f254c6586d1	DMP09109_L1_AB.4.PT	46	ABX_treat	control	Feces
23194d2b7c5d9dadd6ac2f254c6586d1	DMP09109_L1_AB.4.T	34	ABX_treat	BBN_treat	Feces
23194d2b7c5d9dadd6ac2f254c6586d1	DMP09109_L1_AB.5.PT	17	ABX_treat	control	Feces
23194d2b7c5d9dadd6ac2f254c6586d1	DMP09109_L1_AB.5.T	31	ABX_treat	BBN_treat	Feces
23194d2b7c5d9dadd6ac2f254c6586d1	DMP09109_L1_AB.6.PT	15	ABX_treat	control	Feces
23194d2b7c5d9dadd6ac2f254c6586d1	DMP09109_L1_AB.6.T	12	ABX_treat	BBN_treat	Feces
23194d2b7c5d9dadd6ac2f254c6586d1	DMP09109_L1_B.1.PT	255	control	control	Feces
23194d2b7c5d9dadd6ac2f254c6586d1	DMP09109_L1_B.1.T	476	control	BBN_treat	Feces
23194d2b7c5d9dadd6ac2f254c6586d1	DMP09109_L1_B.2.PT	92	control	control	Feces
23194d2b7c5d9dadd6ac2f254c6586d1	DMP09109_L1_B.2.T	191	control	BBN_treat	Feces
23194d2b7c5d9dadd6ac2f254c6586d1	DMP09109_L1_B.3.PT	450	control	control	Feces
23194d2b7c5d9dadd6ac2f254c6586d1	DMP09109_L1_B.4.PT	96	control	control	Feces
23194d2b7c5d9dadd6ac2f254c6586d1	DMP09109_L1_B.4.T	173	control	BBN_treat	Feces
23194d2b7c5d9dadd6ac2f254c6586d1	DMP09109_L1_B.5.PT	121	control	control	Feces
23194d2b7c5d9dadd6ac2f254c6586d1	DMP09109_L1_B.5.T	613	control	BBN_treat	Feces
23194d2b7c5d9dadd6ac2f254c6586d1	DMP09109_L1_B.6.PT	240	control	control	Feces
23194d2b7c5d9dadd6ac2f254c6586d1	DMP09109_L1_B.6.T	153	control	BBN_treat	Feces
ee72ee97db064e5d745356f479b9e576	DMP09109_L1_AB.1.PT	3	ABX_treat	control	Feces
ee72ee97db064e5d745356f479b9e576	DMP09109_L1_AB.1.T	11	ABX_treat	BBN_treat	Feces
ee72ee97db064e5d745356f479b9e576	DMP09109_L1_AB.2.PT	20	ABX_treat	control	Feces
ee72ee97db064e5d745356f479b9e576	DMP09109_L1_AB.2.T	14	ABX_treat	BBN_treat	Feces
ee72ee97db064e5d745356f479b9e576	DMP09109_L1_AB.3.PT	12	ABX_treat	control	Feces
ee72ee97db064e5d745356f479b9e576	DMP09109_L1_AB.3.T	0	ABX_treat	BBN_treat	Feces
ee72ee97db064e5d745356f479b9e576	DMP09109_L1_AB.4.PT	10	ABX_treat	control	Feces
ee72ee97db064e5d745356f479b9e576	DMP09109_L1_AB.4.T	12	ABX_treat	BBN_treat	Feces
ee72ee97db064e5d745356f479b9e576	DMP09109_L1_AB.5.PT	9	ABX_treat	control	Feces
ee72ee97db064e5d745356f479b9e576	DMP09109_L1_AB.5.T	5	ABX_treat	BBN_treat	Feces
ee72ee97db064e5d745356f479b9e576	DMP09109_L1_AB.6.PT	0	ABX_treat	control	Feces
ee72ee97db064e5d745356f479b9e576	DMP09109_L1_AB.6.T	6	ABX_treat	BBN_treat	Feces
ee72ee97db064e5d745356f479b9e576	DMP09109_L1_B.1.PT	12	control	control	Feces
ee72ee97db064e5d745356f479b9e576	DMP09109_L1_B.1.T	23	control	BBN_treat	Feces
ee72ee97db064e5d745356f479b9e576	DMP09109_L1_B.2.PT	21	control	control	Feces
ee72ee97db064e5d745356f479b9e576	DMP09109_L1_B.2.T	23	control	BBN_treat	Feces
ee72ee97db064e5d745356f479b9e576	DMP09109_L1_B.3.PT	9	control	control	Feces
ee72ee97db064e5d745356f479b9e576	DMP09109_L1_B.4.PT	8	control	control	Feces
ee72ee97db064e5d745356f479b9e576	DMP09109_L1_B.4.T	14	control	BBN_treat	Feces
ee72ee97db064e5d745356f479b9e576	DMP09109_L1_B.5.PT	9	control	control	Feces
ee72ee97db064e5d745356f479b9e576	DMP09109_L1_B.5.T	15	control	BBN_treat	Feces
ee72ee97db064e5d745356f479b9e576	DMP09109_L1_B.6.PT	1406	control	control	Feces
ee72ee97db064e5d745356f479b9e576	DMP09109_L1_B.6.T	14	control	BBN_treat	Feces
bf2978bc52b8731cc024bb07eeecf6ed	DMP09109_L1_AB.1.PT	7	ABX_treat	control	Feces
bf2978bc52b8731cc024bb07eeecf6ed	DMP09109_L1_AB.1.T	14	ABX_treat	BBN_treat	Feces
bf2978bc52b8731cc024bb07eeecf6ed	DMP09109_L1_AB.2.PT	19	ABX_treat	control	Feces
bf2978bc52b8731cc024bb07eeecf6ed	DMP09109_L1_AB.2.T	58	ABX_treat	BBN_treat	Feces
bf2978bc52b8731cc024bb07eeecf6ed	DMP09109_L1_AB.3.PT	9	ABX_treat	control	Feces
bf2978bc52b8731cc024bb07eeecf6ed	DMP09109_L1_AB.3.T	13	ABX_treat	BBN_treat	Feces
bf2978bc52b8731cc024bb07eeecf6ed	DMP09109_L1_AB.4.PT	20	ABX_treat	control	Feces
bf2978bc52b8731cc024bb07eeecf6ed	DMP09109_L1_AB.4.T	37	ABX_treat	BBN_treat	Feces
bf2978bc52b8731cc024bb07eeecf6ed	DMP09109_L1_AB.5.PT	14	ABX_treat	control	Feces
bf2978bc52b8731cc024bb07eeecf6ed	DMP09109_L1_AB.5.T	29	ABX_treat	BBN_treat	Feces
bf2978bc52b8731cc024bb07eeecf6ed	DMP09109_L1_AB.6.PT	0	ABX_treat	control	Feces
bf2978bc52b8731cc024bb07eeecf6ed	DMP09109_L1_AB.6.T	10	ABX_treat	BBN_treat	Feces
bf2978bc52b8731cc024bb07eeecf6ed	DMP09109_L1_B.1.PT	18	control	control	Feces
bf2978bc52b8731cc024bb07eeecf6ed	DMP09109_L1_B.1.T	56	control	BBN_treat	Feces
bf2978bc52b8731cc024bb07eeecf6ed	DMP09109_L1_B.2.PT	97	control	control	Feces
bf2978bc52b8731cc024bb07eeecf6ed	DMP09109_L1_B.2.T	89	control	BBN_treat	Feces
bf2978bc52b8731cc024bb07eeecf6ed	DMP09109_L1_B.3.PT	135	control	control	Feces
bf2978bc52b8731cc024bb07eeecf6ed	DMP09109_L1_B.4.PT	83	control	control	Feces
bf2978bc52b8731cc024bb07eeecf6ed	DMP09109_L1_B.4.T	2115	control	BBN_treat	Feces
bf2978bc52b8731cc024bb07eeecf6ed	DMP09109_L1_B.5.PT	155	control	control	Feces
bf2978bc52b8731cc024bb07eeecf6ed	DMP09109_L1_B.5.T	52	control	BBN_treat	Feces
bf2978bc52b8731cc024bb07eeecf6ed	DMP09109_L1_B.6.PT	86	control	control	Feces
bf2978bc52b8731cc024bb07eeecf6ed	DMP09109_L1_B.6.T	84	control	BBN_treat	Feces
569653b1659271a290facfcedd0de061	DMP09109_L1_AB.1.PT	0	ABX_treat	control	Feces
569653b1659271a290facfcedd0de061	DMP09109_L1_AB.1.T	0	ABX_treat	BBN_treat	Feces
569653b1659271a290facfcedd0de061	DMP09109_L1_AB.2.PT	0	ABX_treat	control	Feces
569653b1659271a290facfcedd0de061	DMP09109_L1_AB.2.T	0	ABX_treat	BBN_treat	Feces
569653b1659271a290facfcedd0de061	DMP09109_L1_AB.3.PT	0	ABX_treat	control	Feces
569653b1659271a290facfcedd0de061	DMP09109_L1_AB.3.T	0	ABX_treat	BBN_treat	Feces
569653b1659271a290facfcedd0de061	DMP09109_L1_AB.4.PT	625	ABX_treat	control	Feces
569653b1659271a290facfcedd0de061	DMP09109_L1_AB.4.T	615	ABX_treat	BBN_treat	Feces
569653b1659271a290facfcedd0de061	DMP09109_L1_AB.5.PT	504	ABX_treat	control	Feces
569653b1659271a290facfcedd0de061	DMP09109_L1_AB.5.T	753	ABX_treat	BBN_treat	Feces
569653b1659271a290facfcedd0de061	DMP09109_L1_AB.6.PT	0	ABX_treat	control	Feces
569653b1659271a290facfcedd0de061	DMP09109_L1_AB.6.T	0	ABX_treat	BBN_treat	Feces
569653b1659271a290facfcedd0de061	DMP09109_L1_B.1.PT	0	control	control	Feces
569653b1659271a290facfcedd0de061	DMP09109_L1_B.1.T	16	control	BBN_treat	Feces
569653b1659271a290facfcedd0de061	DMP09109_L1_B.2.PT	11	control	control	Feces
569653b1659271a290facfcedd0de061	DMP09109_L1_B.2.T	0	control	BBN_treat	Feces
569653b1659271a290facfcedd0de061	DMP09109_L1_B.3.PT	0	control	control	Feces
569653b1659271a290facfcedd0de061	DMP09109_L1_B.4.PT	0	control	control	Feces
569653b1659271a290facfcedd0de061	DMP09109_L1_B.4.T	0	control	BBN_treat	Feces
569653b1659271a290facfcedd0de061	DMP09109_L1_B.5.PT	0	control	control	Feces
569653b1659271a290facfcedd0de061	DMP09109_L1_B.5.T	0	control	BBN_treat	Feces
569653b1659271a290facfcedd0de061	DMP09109_L1_B.6.PT	0	control	control	Feces
569653b1659271a290facfcedd0de061	DMP09109_L1_B.6.T	0	control	BBN_treat	Feces
2b33752353804e5616919765189fded9	DMP09109_L1_AB.1.PT	17	ABX_treat	control	Feces
2b33752353804e5616919765189fded9	DMP09109_L1_AB.1.T	37	ABX_treat	BBN_treat	Feces
2b33752353804e5616919765189fded9	DMP09109_L1_AB.2.PT	34	ABX_treat	control	Feces
2b33752353804e5616919765189fded9	DMP09109_L1_AB.2.T	91	ABX_treat	BBN_treat	Feces
2b33752353804e5616919765189fded9	DMP09109_L1_AB.3.PT	9	ABX_treat	control	Feces
2b33752353804e5616919765189fded9	DMP09109_L1_AB.3.T	25	ABX_treat	BBN_treat	Feces
2b33752353804e5616919765189fded9	DMP09109_L1_AB.4.PT	15	ABX_treat	control	Feces
2b33752353804e5616919765189fded9	DMP09109_L1_AB.4.T	51	ABX_treat	BBN_treat	Feces
2b33752353804e5616919765189fded9	DMP09109_L1_AB.5.PT	14	ABX_treat	control	Feces
2b33752353804e5616919765189fded9	DMP09109_L1_AB.5.T	40	ABX_treat	BBN_treat	Feces
2b33752353804e5616919765189fded9	DMP09109_L1_AB.6.PT	5	ABX_treat	control	Feces
2b33752353804e5616919765189fded9	DMP09109_L1_AB.6.T	15	ABX_treat	BBN_treat	Feces
2b33752353804e5616919765189fded9	DMP09109_L1_B.1.PT	191	control	control	Feces
2b33752353804e5616919765189fded9	DMP09109_L1_B.1.T	645	control	BBN_treat	Feces
2b33752353804e5616919765189fded9	DMP09109_L1_B.2.PT	193	control	control	Feces
2b33752353804e5616919765189fded9	DMP09109_L1_B.2.T	408	control	BBN_treat	Feces
2b33752353804e5616919765189fded9	DMP09109_L1_B.3.PT	66	control	control	Feces
2b33752353804e5616919765189fded9	DMP09109_L1_B.4.PT	98	control	control	Feces
2b33752353804e5616919765189fded9	DMP09109_L1_B.4.T	400	control	BBN_treat	Feces
2b33752353804e5616919765189fded9	DMP09109_L1_B.5.PT	80	control	control	Feces
2b33752353804e5616919765189fded9	DMP09109_L1_B.5.T	162	control	BBN_treat	Feces
2b33752353804e5616919765189fded9	DMP09109_L1_B.6.PT	87	control	control	Feces
2b33752353804e5616919765189fded9	DMP09109_L1_B.6.T	228	control	BBN_treat	Feces
2fec5abc837996b53f92be3a9dd4a241	DMP09109_L1_AB.1.PT	0	ABX_treat	control	Feces
2fec5abc837996b53f92be3a9dd4a241	DMP09109_L1_AB.1.T	0	ABX_treat	BBN_treat	Feces
2fec5abc837996b53f92be3a9dd4a241	DMP09109_L1_AB.2.PT	40	ABX_treat	control	Feces
2fec5abc837996b53f92be3a9dd4a241	DMP09109_L1_AB.2.T	62	ABX_treat	BBN_treat	Feces
2fec5abc837996b53f92be3a9dd4a241	DMP09109_L1_AB.3.PT	0	ABX_treat	control	Feces
2fec5abc837996b53f92be3a9dd4a241	DMP09109_L1_AB.3.T	0	ABX_treat	BBN_treat	Feces
2fec5abc837996b53f92be3a9dd4a241	DMP09109_L1_AB.4.PT	0	ABX_treat	control	Feces
2fec5abc837996b53f92be3a9dd4a241	DMP09109_L1_AB.4.T	56	ABX_treat	BBN_treat	Feces
2fec5abc837996b53f92be3a9dd4a241	DMP09109_L1_AB.5.PT	0	ABX_treat	control	Feces
2fec5abc837996b53f92be3a9dd4a241	DMP09109_L1_AB.5.T	0	ABX_treat	BBN_treat	Feces
2fec5abc837996b53f92be3a9dd4a241	DMP09109_L1_AB.6.PT	0	ABX_treat	control	Feces
2fec5abc837996b53f92be3a9dd4a241	DMP09109_L1_AB.6.T	0	ABX_treat	BBN_treat	Feces
2fec5abc837996b53f92be3a9dd4a241	DMP09109_L1_B.1.PT	65	control	control	Feces
2fec5abc837996b53f92be3a9dd4a241	DMP09109_L1_B.1.T	112	control	BBN_treat	Feces
2fec5abc837996b53f92be3a9dd4a241	DMP09109_L1_B.2.PT	275	control	control	Feces
2fec5abc837996b53f92be3a9dd4a241	DMP09109_L1_B.2.T	637	control	BBN_treat	Feces
2fec5abc837996b53f92be3a9dd4a241	DMP09109_L1_B.3.PT	64	control	control	Feces
2fec5abc837996b53f92be3a9dd4a241	DMP09109_L1_B.4.PT	158	control	control	Feces
2fec5abc837996b53f92be3a9dd4a241	DMP09109_L1_B.4.T	240	control	BBN_treat	Feces
2fec5abc837996b53f92be3a9dd4a241	DMP09109_L1_B.5.PT	195	control	control	Feces
2fec5abc837996b53f92be3a9dd4a241	DMP09109_L1_B.5.T	633	control	BBN_treat	Feces
2fec5abc837996b53f92be3a9dd4a241	DMP09109_L1_B.6.PT	105	control	control	Feces
2fec5abc837996b53f92be3a9dd4a241	DMP09109_L1_B.6.T	191	control	BBN_treat	Feces
11397adbcc3ae7ea2d586775e298a19d	DMP09109_L1_AB.1.PT	0	ABX_treat	control	Feces
11397adbcc3ae7ea2d586775e298a19d	DMP09109_L1_AB.1.T	0	ABX_treat	BBN_treat	Feces
11397adbcc3ae7ea2d586775e298a19d	DMP09109_L1_AB.2.PT	23	ABX_treat	control	Feces
11397adbcc3ae7ea2d586775e298a19d	DMP09109_L1_AB.2.T	54	ABX_treat	BBN_treat	Feces
11397adbcc3ae7ea2d586775e298a19d	DMP09109_L1_AB.3.PT	0	ABX_treat	control	Feces
11397adbcc3ae7ea2d586775e298a19d	DMP09109_L1_AB.3.T	0	ABX_treat	BBN_treat	Feces
11397adbcc3ae7ea2d586775e298a19d	DMP09109_L1_AB.4.PT	69	ABX_treat	control	Feces
11397adbcc3ae7ea2d586775e298a19d	DMP09109_L1_AB.4.T	129	ABX_treat	BBN_treat	Feces
11397adbcc3ae7ea2d586775e298a19d	DMP09109_L1_AB.5.PT	0	ABX_treat	control	Feces
11397adbcc3ae7ea2d586775e298a19d	DMP09109_L1_AB.5.T	7	ABX_treat	BBN_treat	Feces
11397adbcc3ae7ea2d586775e298a19d	DMP09109_L1_AB.6.PT	0	ABX_treat	control	Feces
11397adbcc3ae7ea2d586775e298a19d	DMP09109_L1_AB.6.T	4	ABX_treat	BBN_treat	Feces
11397adbcc3ae7ea2d586775e298a19d	DMP09109_L1_B.1.PT	0	control	control	Feces
11397adbcc3ae7ea2d586775e298a19d	DMP09109_L1_B.1.T	13	control	BBN_treat	Feces
11397adbcc3ae7ea2d586775e298a19d	DMP09109_L1_B.2.PT	0	control	control	Feces
11397adbcc3ae7ea2d586775e298a19d	DMP09109_L1_B.2.T	16	control	BBN_treat	Feces
11397adbcc3ae7ea2d586775e298a19d	DMP09109_L1_B.3.PT	0	control	control	Feces
11397adbcc3ae7ea2d586775e298a19d	DMP09109_L1_B.4.PT	0	control	control	Feces
11397adbcc3ae7ea2d586775e298a19d	DMP09109_L1_B.4.T	5	control	BBN_treat	Feces
11397adbcc3ae7ea2d586775e298a19d	DMP09109_L1_B.5.PT	0	control	control	Feces
11397adbcc3ae7ea2d586775e298a19d	DMP09109_L1_B.5.T	4	control	BBN_treat	Feces
11397adbcc3ae7ea2d586775e298a19d	DMP09109_L1_B.6.PT	0	control	control	Feces
11397adbcc3ae7ea2d586775e298a19d	DMP09109_L1_B.6.T	0	control	BBN_treat	Feces
d15bc449222795a9ff230013aa633686	DMP09109_L1_AB.1.PT	256	ABX_treat	control	Feces
d15bc449222795a9ff230013aa633686	DMP09109_L1_AB.1.T	303	ABX_treat	BBN_treat	Feces
d15bc449222795a9ff230013aa633686	DMP09109_L1_AB.2.PT	175	ABX_treat	control	Feces
d15bc449222795a9ff230013aa633686	DMP09109_L1_AB.2.T	225	ABX_treat	BBN_treat	Feces
d15bc449222795a9ff230013aa633686	DMP09109_L1_AB.3.PT	248	ABX_treat	control	Feces
d15bc449222795a9ff230013aa633686	DMP09109_L1_AB.3.T	244	ABX_treat	BBN_treat	Feces
d15bc449222795a9ff230013aa633686	DMP09109_L1_AB.4.PT	227	ABX_treat	control	Feces
d15bc449222795a9ff230013aa633686	DMP09109_L1_AB.4.T	202	ABX_treat	BBN_treat	Feces
d15bc449222795a9ff230013aa633686	DMP09109_L1_AB.5.PT	79	ABX_treat	control	Feces
d15bc449222795a9ff230013aa633686	DMP09109_L1_AB.5.T	113	ABX_treat	BBN_treat	Feces
d15bc449222795a9ff230013aa633686	DMP09109_L1_AB.6.PT	44	ABX_treat	control	Feces
d15bc449222795a9ff230013aa633686	DMP09109_L1_AB.6.T	37	ABX_treat	BBN_treat	Feces
d15bc449222795a9ff230013aa633686	DMP09109_L1_B.1.PT	0	control	control	Feces
d15bc449222795a9ff230013aa633686	DMP09109_L1_B.1.T	0	control	BBN_treat	Feces
d15bc449222795a9ff230013aa633686	DMP09109_L1_B.2.PT	0	control	control	Feces
d15bc449222795a9ff230013aa633686	DMP09109_L1_B.2.T	0	control	BBN_treat	Feces
d15bc449222795a9ff230013aa633686	DMP09109_L1_B.3.PT	3	control	control	Feces
d15bc449222795a9ff230013aa633686	DMP09109_L1_B.4.PT	0	control	control	Feces
d15bc449222795a9ff230013aa633686	DMP09109_L1_B.4.T	0	control	BBN_treat	Feces
d15bc449222795a9ff230013aa633686	DMP09109_L1_B.5.PT	0	control	control	Feces
d15bc449222795a9ff230013aa633686	DMP09109_L1_B.5.T	0	control	BBN_treat	Feces
d15bc449222795a9ff230013aa633686	DMP09109_L1_B.6.PT	0	control	control	Feces
d15bc449222795a9ff230013aa633686	DMP09109_L1_B.6.T	0	control	BBN_treat	Feces
edefa736f3fd701281f967fa8952b8f3	DMP09109_L1_AB.1.PT	16	ABX_treat	control	Feces
edefa736f3fd701281f967fa8952b8f3	DMP09109_L1_AB.1.T	25	ABX_treat	BBN_treat	Feces
edefa736f3fd701281f967fa8952b8f3	DMP09109_L1_AB.2.PT	42	ABX_treat	control	Feces
edefa736f3fd701281f967fa8952b8f3	DMP09109_L1_AB.2.T	50	ABX_treat	BBN_treat	Feces
edefa736f3fd701281f967fa8952b8f3	DMP09109_L1_AB.3.PT	13	ABX_treat	control	Feces
edefa736f3fd701281f967fa8952b8f3	DMP09109_L1_AB.3.T	8	ABX_treat	BBN_treat	Feces
edefa736f3fd701281f967fa8952b8f3	DMP09109_L1_AB.4.PT	26	ABX_treat	control	Feces
edefa736f3fd701281f967fa8952b8f3	DMP09109_L1_AB.4.T	28	ABX_treat	BBN_treat	Feces
edefa736f3fd701281f967fa8952b8f3	DMP09109_L1_AB.5.PT	17	ABX_treat	control	Feces
edefa736f3fd701281f967fa8952b8f3	DMP09109_L1_AB.5.T	15	ABX_treat	BBN_treat	Feces
edefa736f3fd701281f967fa8952b8f3	DMP09109_L1_AB.6.PT	0	ABX_treat	control	Feces
edefa736f3fd701281f967fa8952b8f3	DMP09109_L1_AB.6.T	8	ABX_treat	BBN_treat	Feces
edefa736f3fd701281f967fa8952b8f3	DMP09109_L1_B.1.PT	73	control	control	Feces
edefa736f3fd701281f967fa8952b8f3	DMP09109_L1_B.1.T	265	control	BBN_treat	Feces
edefa736f3fd701281f967fa8952b8f3	DMP09109_L1_B.2.PT	110	control	control	Feces
edefa736f3fd701281f967fa8952b8f3	DMP09109_L1_B.2.T	158	control	BBN_treat	Feces
edefa736f3fd701281f967fa8952b8f3	DMP09109_L1_B.3.PT	243	control	control	Feces
edefa736f3fd701281f967fa8952b8f3	DMP09109_L1_B.4.PT	121	control	control	Feces
edefa736f3fd701281f967fa8952b8f3	DMP09109_L1_B.4.T	183	control	BBN_treat	Feces
edefa736f3fd701281f967fa8952b8f3	DMP09109_L1_B.5.PT	110	control	control	Feces
edefa736f3fd701281f967fa8952b8f3	DMP09109_L1_B.5.T	375	control	BBN_treat	Feces
edefa736f3fd701281f967fa8952b8f3	DMP09109_L1_B.6.PT	459	control	control	Feces
edefa736f3fd701281f967fa8952b8f3	DMP09109_L1_B.6.T	217	control	BBN_treat	Feces
868e0165fe32a8925b7f20afa5e1dbfc	DMP09109_L1_AB.1.PT	177	ABX_treat	control	Feces
868e0165fe32a8925b7f20afa5e1dbfc	DMP09109_L1_AB.1.T	183	ABX_treat	BBN_treat	Feces
868e0165fe32a8925b7f20afa5e1dbfc	DMP09109_L1_AB.2.PT	147	ABX_treat	control	Feces
868e0165fe32a8925b7f20afa5e1dbfc	DMP09109_L1_AB.2.T	180	ABX_treat	BBN_treat	Feces
868e0165fe32a8925b7f20afa5e1dbfc	DMP09109_L1_AB.3.PT	284	ABX_treat	control	Feces
868e0165fe32a8925b7f20afa5e1dbfc	DMP09109_L1_AB.3.T	203	ABX_treat	BBN_treat	Feces
868e0165fe32a8925b7f20afa5e1dbfc	DMP09109_L1_AB.4.PT	189	ABX_treat	control	Feces
868e0165fe32a8925b7f20afa5e1dbfc	DMP09109_L1_AB.4.T	159	ABX_treat	BBN_treat	Feces
868e0165fe32a8925b7f20afa5e1dbfc	DMP09109_L1_AB.5.PT	119	ABX_treat	control	Feces
868e0165fe32a8925b7f20afa5e1dbfc	DMP09109_L1_AB.5.T	197	ABX_treat	BBN_treat	Feces
868e0165fe32a8925b7f20afa5e1dbfc	DMP09109_L1_AB.6.PT	101	ABX_treat	control	Feces
868e0165fe32a8925b7f20afa5e1dbfc	DMP09109_L1_AB.6.T	85	ABX_treat	BBN_treat	Feces
868e0165fe32a8925b7f20afa5e1dbfc	DMP09109_L1_B.1.PT	0	control	control	Feces
868e0165fe32a8925b7f20afa5e1dbfc	DMP09109_L1_B.1.T	0	control	BBN_treat	Feces
868e0165fe32a8925b7f20afa5e1dbfc	DMP09109_L1_B.2.PT	0	control	control	Feces
868e0165fe32a8925b7f20afa5e1dbfc	DMP09109_L1_B.2.T	10	control	BBN_treat	Feces
868e0165fe32a8925b7f20afa5e1dbfc	DMP09109_L1_B.3.PT	0	control	control	Feces
868e0165fe32a8925b7f20afa5e1dbfc	DMP09109_L1_B.4.PT	0	control	control	Feces
868e0165fe32a8925b7f20afa5e1dbfc	DMP09109_L1_B.4.T	0	control	BBN_treat	Feces
868e0165fe32a8925b7f20afa5e1dbfc	DMP09109_L1_B.5.PT	0	control	control	Feces
868e0165fe32a8925b7f20afa5e1dbfc	DMP09109_L1_B.5.T	0	control	BBN_treat	Feces
868e0165fe32a8925b7f20afa5e1dbfc	DMP09109_L1_B.6.PT	0	control	control	Feces
868e0165fe32a8925b7f20afa5e1dbfc	DMP09109_L1_B.6.T	0	control	BBN_treat	Feces
11bd305099dce16ecd99f2cb50aa2e40	DMP09109_L1_AB.1.PT	0	ABX_treat	control	Feces
11bd305099dce16ecd99f2cb50aa2e40	DMP09109_L1_AB.1.T	0	ABX_treat	BBN_treat	Feces
11bd305099dce16ecd99f2cb50aa2e40	DMP09109_L1_AB.2.PT	0	ABX_treat	control	Feces
11bd305099dce16ecd99f2cb50aa2e40	DMP09109_L1_AB.2.T	0	ABX_treat	BBN_treat	Feces
11bd305099dce16ecd99f2cb50aa2e40	DMP09109_L1_AB.3.PT	0	ABX_treat	control	Feces
11bd305099dce16ecd99f2cb50aa2e40	DMP09109_L1_AB.3.T	0	ABX_treat	BBN_treat	Feces
11bd305099dce16ecd99f2cb50aa2e40	DMP09109_L1_AB.4.PT	0	ABX_treat	control	Feces
11bd305099dce16ecd99f2cb50aa2e40	DMP09109_L1_AB.4.T	0	ABX_treat	BBN_treat	Feces
11bd305099dce16ecd99f2cb50aa2e40	DMP09109_L1_AB.5.PT	0	ABX_treat	control	Feces
11bd305099dce16ecd99f2cb50aa2e40	DMP09109_L1_AB.5.T	0	ABX_treat	BBN_treat	Feces
11bd305099dce16ecd99f2cb50aa2e40	DMP09109_L1_AB.6.PT	0	ABX_treat	control	Feces
11bd305099dce16ecd99f2cb50aa2e40	DMP09109_L1_AB.6.T	0	ABX_treat	BBN_treat	Feces
11bd305099dce16ecd99f2cb50aa2e40	DMP09109_L1_B.1.PT	272	control	control	Feces
11bd305099dce16ecd99f2cb50aa2e40	DMP09109_L1_B.1.T	187	control	BBN_treat	Feces
11bd305099dce16ecd99f2cb50aa2e40	DMP09109_L1_B.2.PT	214	control	control	Feces
11bd305099dce16ecd99f2cb50aa2e40	DMP09109_L1_B.2.T	111	control	BBN_treat	Feces
11bd305099dce16ecd99f2cb50aa2e40	DMP09109_L1_B.3.PT	82	control	control	Feces
11bd305099dce16ecd99f2cb50aa2e40	DMP09109_L1_B.4.PT	163	control	control	Feces
11bd305099dce16ecd99f2cb50aa2e40	DMP09109_L1_B.4.T	136	control	BBN_treat	Feces
11bd305099dce16ecd99f2cb50aa2e40	DMP09109_L1_B.5.PT	382	control	control	Feces
11bd305099dce16ecd99f2cb50aa2e40	DMP09109_L1_B.5.T	411	control	BBN_treat	Feces
11bd305099dce16ecd99f2cb50aa2e40	DMP09109_L1_B.6.PT	448	control	control	Feces
11bd305099dce16ecd99f2cb50aa2e40	DMP09109_L1_B.6.T	225	control	BBN_treat	Feces
0dd0551c0dd279c12d8a31ad016f0a7b	DMP09109_L1_AB.1.PT	41	ABX_treat	control	Feces
0dd0551c0dd279c12d8a31ad016f0a7b	DMP09109_L1_AB.1.T	0	ABX_treat	BBN_treat	Feces
0dd0551c0dd279c12d8a31ad016f0a7b	DMP09109_L1_AB.2.PT	89	ABX_treat	control	Feces
0dd0551c0dd279c12d8a31ad016f0a7b	DMP09109_L1_AB.2.T	48	ABX_treat	BBN_treat	Feces
0dd0551c0dd279c12d8a31ad016f0a7b	DMP09109_L1_AB.3.PT	36	ABX_treat	control	Feces
0dd0551c0dd279c12d8a31ad016f0a7b	DMP09109_L1_AB.3.T	18	ABX_treat	BBN_treat	Feces
0dd0551c0dd279c12d8a31ad016f0a7b	DMP09109_L1_AB.4.PT	71	ABX_treat	control	Feces
0dd0551c0dd279c12d8a31ad016f0a7b	DMP09109_L1_AB.4.T	26	ABX_treat	BBN_treat	Feces
0dd0551c0dd279c12d8a31ad016f0a7b	DMP09109_L1_AB.5.PT	35	ABX_treat	control	Feces
0dd0551c0dd279c12d8a31ad016f0a7b	DMP09109_L1_AB.5.T	15	ABX_treat	BBN_treat	Feces
0dd0551c0dd279c12d8a31ad016f0a7b	DMP09109_L1_AB.6.PT	20	ABX_treat	control	Feces
0dd0551c0dd279c12d8a31ad016f0a7b	DMP09109_L1_AB.6.T	0	ABX_treat	BBN_treat	Feces
0dd0551c0dd279c12d8a31ad016f0a7b	DMP09109_L1_B.1.PT	63	control	control	Feces
0dd0551c0dd279c12d8a31ad016f0a7b	DMP09109_L1_B.1.T	43	control	BBN_treat	Feces
0dd0551c0dd279c12d8a31ad016f0a7b	DMP09109_L1_B.2.PT	140	control	control	Feces
0dd0551c0dd279c12d8a31ad016f0a7b	DMP09109_L1_B.2.T	178	control	BBN_treat	Feces
0dd0551c0dd279c12d8a31ad016f0a7b	DMP09109_L1_B.3.PT	213	control	control	Feces
0dd0551c0dd279c12d8a31ad016f0a7b	DMP09109_L1_B.4.PT	188	control	control	Feces
0dd0551c0dd279c12d8a31ad016f0a7b	DMP09109_L1_B.4.T	260	control	BBN_treat	Feces
0dd0551c0dd279c12d8a31ad016f0a7b	DMP09109_L1_B.5.PT	168	control	control	Feces
0dd0551c0dd279c12d8a31ad016f0a7b	DMP09109_L1_B.5.T	83	control	BBN_treat	Feces
0dd0551c0dd279c12d8a31ad016f0a7b	DMP09109_L1_B.6.PT	486	control	control	Feces
0dd0551c0dd279c12d8a31ad016f0a7b	DMP09109_L1_B.6.T	233	control	BBN_treat	Feces
ed9de529fb936c6ff7f1cc357cb1099e	DMP09109_L1_AB.1.PT	30	ABX_treat	control	Feces
ed9de529fb936c6ff7f1cc357cb1099e	DMP09109_L1_AB.1.T	22	ABX_treat	BBN_treat	Feces
ed9de529fb936c6ff7f1cc357cb1099e	DMP09109_L1_AB.2.PT	68	ABX_treat	control	Feces
ed9de529fb936c6ff7f1cc357cb1099e	DMP09109_L1_AB.2.T	68	ABX_treat	BBN_treat	Feces
ed9de529fb936c6ff7f1cc357cb1099e	DMP09109_L1_AB.3.PT	29	ABX_treat	control	Feces
ed9de529fb936c6ff7f1cc357cb1099e	DMP09109_L1_AB.3.T	23	ABX_treat	BBN_treat	Feces
ed9de529fb936c6ff7f1cc357cb1099e	DMP09109_L1_AB.4.PT	43	ABX_treat	control	Feces
ed9de529fb936c6ff7f1cc357cb1099e	DMP09109_L1_AB.4.T	46	ABX_treat	BBN_treat	Feces
ed9de529fb936c6ff7f1cc357cb1099e	DMP09109_L1_AB.5.PT	36	ABX_treat	control	Feces
ed9de529fb936c6ff7f1cc357cb1099e	DMP09109_L1_AB.5.T	20	ABX_treat	BBN_treat	Feces
ed9de529fb936c6ff7f1cc357cb1099e	DMP09109_L1_AB.6.PT	0	ABX_treat	control	Feces
ed9de529fb936c6ff7f1cc357cb1099e	DMP09109_L1_AB.6.T	9	ABX_treat	BBN_treat	Feces
ed9de529fb936c6ff7f1cc357cb1099e	DMP09109_L1_B.1.PT	128	control	control	Feces
ed9de529fb936c6ff7f1cc357cb1099e	DMP09109_L1_B.1.T	196	control	BBN_treat	Feces
ed9de529fb936c6ff7f1cc357cb1099e	DMP09109_L1_B.2.PT	138	control	control	Feces
ed9de529fb936c6ff7f1cc357cb1099e	DMP09109_L1_B.2.T	204	control	BBN_treat	Feces
ed9de529fb936c6ff7f1cc357cb1099e	DMP09109_L1_B.3.PT	265	control	control	Feces
ed9de529fb936c6ff7f1cc357cb1099e	DMP09109_L1_B.4.PT	119	control	control	Feces
ed9de529fb936c6ff7f1cc357cb1099e	DMP09109_L1_B.4.T	343	control	BBN_treat	Feces
ed9de529fb936c6ff7f1cc357cb1099e	DMP09109_L1_B.5.PT	107	control	control	Feces
ed9de529fb936c6ff7f1cc357cb1099e	DMP09109_L1_B.5.T	253	control	BBN_treat	Feces
ed9de529fb936c6ff7f1cc357cb1099e	DMP09109_L1_B.6.PT	225	control	control	Feces
ed9de529fb936c6ff7f1cc357cb1099e	DMP09109_L1_B.6.T	52	control	BBN_treat	Feces
f6caf2d25c27bd8578ebdc75dd24fe82	DMP09109_L1_AB.1.PT	0	ABX_treat	control	Feces
f6caf2d25c27bd8578ebdc75dd24fe82	DMP09109_L1_AB.1.T	0	ABX_treat	BBN_treat	Feces
f6caf2d25c27bd8578ebdc75dd24fe82	DMP09109_L1_AB.2.PT	0	ABX_treat	control	Feces
f6caf2d25c27bd8578ebdc75dd24fe82	DMP09109_L1_AB.2.T	0	ABX_treat	BBN_treat	Feces
f6caf2d25c27bd8578ebdc75dd24fe82	DMP09109_L1_AB.3.PT	0	ABX_treat	control	Feces
f6caf2d25c27bd8578ebdc75dd24fe82	DMP09109_L1_AB.3.T	0	ABX_treat	BBN_treat	Feces
f6caf2d25c27bd8578ebdc75dd24fe82	DMP09109_L1_AB.4.PT	0	ABX_treat	control	Feces
f6caf2d25c27bd8578ebdc75dd24fe82	DMP09109_L1_AB.4.T	0	ABX_treat	BBN_treat	Feces
f6caf2d25c27bd8578ebdc75dd24fe82	DMP09109_L1_AB.5.PT	0	ABX_treat	control	Feces
f6caf2d25c27bd8578ebdc75dd24fe82	DMP09109_L1_AB.5.T	0	ABX_treat	BBN_treat	Feces
f6caf2d25c27bd8578ebdc75dd24fe82	DMP09109_L1_AB.6.PT	0	ABX_treat	control	Feces
f6caf2d25c27bd8578ebdc75dd24fe82	DMP09109_L1_AB.6.T	0	ABX_treat	BBN_treat	Feces
f6caf2d25c27bd8578ebdc75dd24fe82	DMP09109_L1_B.1.PT	304	control	control	Feces
f6caf2d25c27bd8578ebdc75dd24fe82	DMP09109_L1_B.1.T	160	control	BBN_treat	Feces
f6caf2d25c27bd8578ebdc75dd24fe82	DMP09109_L1_B.2.PT	302	control	control	Feces
f6caf2d25c27bd8578ebdc75dd24fe82	DMP09109_L1_B.2.T	159	control	BBN_treat	Feces
f6caf2d25c27bd8578ebdc75dd24fe82	DMP09109_L1_B.3.PT	341	control	control	Feces
f6caf2d25c27bd8578ebdc75dd24fe82	DMP09109_L1_B.4.PT	234	control	control	Feces
f6caf2d25c27bd8578ebdc75dd24fe82	DMP09109_L1_B.4.T	133	control	BBN_treat	Feces
f6caf2d25c27bd8578ebdc75dd24fe82	DMP09109_L1_B.5.PT	208	control	control	Feces
f6caf2d25c27bd8578ebdc75dd24fe82	DMP09109_L1_B.5.T	242	control	BBN_treat	Feces
f6caf2d25c27bd8578ebdc75dd24fe82	DMP09109_L1_B.6.PT	230	control	control	Feces
f6caf2d25c27bd8578ebdc75dd24fe82	DMP09109_L1_B.6.T	241	control	BBN_treat	Feces
e5d55481f7455ae8a4620451dc7ac39a	DMP09109_L1_AB.1.PT	20	ABX_treat	control	Feces
e5d55481f7455ae8a4620451dc7ac39a	DMP09109_L1_AB.1.T	51	ABX_treat	BBN_treat	Feces
e5d55481f7455ae8a4620451dc7ac39a	DMP09109_L1_AB.2.PT	39	ABX_treat	control	Feces
e5d55481f7455ae8a4620451dc7ac39a	DMP09109_L1_AB.2.T	153	ABX_treat	BBN_treat	Feces
e5d55481f7455ae8a4620451dc7ac39a	DMP09109_L1_AB.3.PT	19	ABX_treat	control	Feces
e5d55481f7455ae8a4620451dc7ac39a	DMP09109_L1_AB.3.T	41	ABX_treat	BBN_treat	Feces
e5d55481f7455ae8a4620451dc7ac39a	DMP09109_L1_AB.4.PT	26	ABX_treat	control	Feces
e5d55481f7455ae8a4620451dc7ac39a	DMP09109_L1_AB.4.T	88	ABX_treat	BBN_treat	Feces
e5d55481f7455ae8a4620451dc7ac39a	DMP09109_L1_AB.5.PT	16	ABX_treat	control	Feces
e5d55481f7455ae8a4620451dc7ac39a	DMP09109_L1_AB.5.T	52	ABX_treat	BBN_treat	Feces
e5d55481f7455ae8a4620451dc7ac39a	DMP09109_L1_AB.6.PT	10	ABX_treat	control	Feces
e5d55481f7455ae8a4620451dc7ac39a	DMP09109_L1_AB.6.T	21	ABX_treat	BBN_treat	Feces
e5d55481f7455ae8a4620451dc7ac39a	DMP09109_L1_B.1.PT	135	control	control	Feces
e5d55481f7455ae8a4620451dc7ac39a	DMP09109_L1_B.1.T	444	control	BBN_treat	Feces
e5d55481f7455ae8a4620451dc7ac39a	DMP09109_L1_B.2.PT	132	control	control	Feces
e5d55481f7455ae8a4620451dc7ac39a	DMP09109_L1_B.2.T	420	control	BBN_treat	Feces
e5d55481f7455ae8a4620451dc7ac39a	DMP09109_L1_B.3.PT	0	control	control	Feces
e5d55481f7455ae8a4620451dc7ac39a	DMP09109_L1_B.4.PT	50	control	control	Feces
e5d55481f7455ae8a4620451dc7ac39a	DMP09109_L1_B.4.T	119	control	BBN_treat	Feces
e5d55481f7455ae8a4620451dc7ac39a	DMP09109_L1_B.5.PT	79	control	control	Feces
e5d55481f7455ae8a4620451dc7ac39a	DMP09109_L1_B.5.T	125	control	BBN_treat	Feces
e5d55481f7455ae8a4620451dc7ac39a	DMP09109_L1_B.6.PT	113	control	control	Feces
e5d55481f7455ae8a4620451dc7ac39a	DMP09109_L1_B.6.T	155	control	BBN_treat	Feces
945184b6386c192c0066e0a98a154780	DMP09109_L1_AB.1.PT	0	ABX_treat	control	Feces
945184b6386c192c0066e0a98a154780	DMP09109_L1_AB.1.T	61	ABX_treat	BBN_treat	Feces
945184b6386c192c0066e0a98a154780	DMP09109_L1_AB.2.PT	42	ABX_treat	control	Feces
945184b6386c192c0066e0a98a154780	DMP09109_L1_AB.2.T	136	ABX_treat	BBN_treat	Feces
945184b6386c192c0066e0a98a154780	DMP09109_L1_AB.3.PT	11	ABX_treat	control	Feces
945184b6386c192c0066e0a98a154780	DMP09109_L1_AB.3.T	49	ABX_treat	BBN_treat	Feces
945184b6386c192c0066e0a98a154780	DMP09109_L1_AB.4.PT	91	ABX_treat	control	Feces
945184b6386c192c0066e0a98a154780	DMP09109_L1_AB.4.T	130	ABX_treat	BBN_treat	Feces
945184b6386c192c0066e0a98a154780	DMP09109_L1_AB.5.PT	0	ABX_treat	control	Feces
945184b6386c192c0066e0a98a154780	DMP09109_L1_AB.5.T	62	ABX_treat	BBN_treat	Feces
945184b6386c192c0066e0a98a154780	DMP09109_L1_AB.6.PT	0	ABX_treat	control	Feces
945184b6386c192c0066e0a98a154780	DMP09109_L1_AB.6.T	44	ABX_treat	BBN_treat	Feces
945184b6386c192c0066e0a98a154780	DMP09109_L1_B.1.PT	0	control	control	Feces
945184b6386c192c0066e0a98a154780	DMP09109_L1_B.1.T	46	control	BBN_treat	Feces
945184b6386c192c0066e0a98a154780	DMP09109_L1_B.2.PT	0	control	control	Feces
945184b6386c192c0066e0a98a154780	DMP09109_L1_B.2.T	78	control	BBN_treat	Feces
945184b6386c192c0066e0a98a154780	DMP09109_L1_B.3.PT	0	control	control	Feces
945184b6386c192c0066e0a98a154780	DMP09109_L1_B.4.PT	0	control	control	Feces
945184b6386c192c0066e0a98a154780	DMP09109_L1_B.4.T	17	control	BBN_treat	Feces
945184b6386c192c0066e0a98a154780	DMP09109_L1_B.5.PT	0	control	control	Feces
945184b6386c192c0066e0a98a154780	DMP09109_L1_B.5.T	23	control	BBN_treat	Feces
945184b6386c192c0066e0a98a154780	DMP09109_L1_B.6.PT	157	control	control	Feces
945184b6386c192c0066e0a98a154780	DMP09109_L1_B.6.T	27	control	BBN_treat	Feces
96313c6176968c6b479464ca68dc3096	DMP09109_L1_AB.1.PT	17	ABX_treat	control	Feces
96313c6176968c6b479464ca68dc3096	DMP09109_L1_AB.1.T	0	ABX_treat	BBN_treat	Feces
96313c6176968c6b479464ca68dc3096	DMP09109_L1_AB.2.PT	0	ABX_treat	control	Feces
96313c6176968c6b479464ca68dc3096	DMP09109_L1_AB.2.T	13	ABX_treat	BBN_treat	Feces
96313c6176968c6b479464ca68dc3096	DMP09109_L1_AB.3.PT	0	ABX_treat	control	Feces
96313c6176968c6b479464ca68dc3096	DMP09109_L1_AB.3.T	0	ABX_treat	BBN_treat	Feces
96313c6176968c6b479464ca68dc3096	DMP09109_L1_AB.4.PT	0	ABX_treat	control	Feces
96313c6176968c6b479464ca68dc3096	DMP09109_L1_AB.4.T	0	ABX_treat	BBN_treat	Feces
96313c6176968c6b479464ca68dc3096	DMP09109_L1_AB.5.PT	0	ABX_treat	control	Feces
96313c6176968c6b479464ca68dc3096	DMP09109_L1_AB.5.T	0	ABX_treat	BBN_treat	Feces
96313c6176968c6b479464ca68dc3096	DMP09109_L1_AB.6.PT	0	ABX_treat	control	Feces
96313c6176968c6b479464ca68dc3096	DMP09109_L1_AB.6.T	0	ABX_treat	BBN_treat	Feces
96313c6176968c6b479464ca68dc3096	DMP09109_L1_B.1.PT	266	control	control	Feces
96313c6176968c6b479464ca68dc3096	DMP09109_L1_B.1.T	197	control	BBN_treat	Feces
96313c6176968c6b479464ca68dc3096	DMP09109_L1_B.2.PT	309	control	control	Feces
96313c6176968c6b479464ca68dc3096	DMP09109_L1_B.2.T	177	control	BBN_treat	Feces
96313c6176968c6b479464ca68dc3096	DMP09109_L1_B.3.PT	293	control	control	Feces
96313c6176968c6b479464ca68dc3096	DMP09109_L1_B.4.PT	204	control	control	Feces
96313c6176968c6b479464ca68dc3096	DMP09109_L1_B.4.T	152	control	BBN_treat	Feces
96313c6176968c6b479464ca68dc3096	DMP09109_L1_B.5.PT	185	control	control	Feces
96313c6176968c6b479464ca68dc3096	DMP09109_L1_B.5.T	247	control	BBN_treat	Feces
96313c6176968c6b479464ca68dc3096	DMP09109_L1_B.6.PT	225	control	control	Feces
96313c6176968c6b479464ca68dc3096	DMP09109_L1_B.6.T	244	control	BBN_treat	Feces
e127450ed2ad1088a651c6a3f8a405b3	DMP09109_L1_AB.1.PT	0	ABX_treat	control	Feces
e127450ed2ad1088a651c6a3f8a405b3	DMP09109_L1_AB.1.T	0	ABX_treat	BBN_treat	Feces
e127450ed2ad1088a651c6a3f8a405b3	DMP09109_L1_AB.2.PT	9	ABX_treat	control	Feces
e127450ed2ad1088a651c6a3f8a405b3	DMP09109_L1_AB.2.T	0	ABX_treat	BBN_treat	Feces
e127450ed2ad1088a651c6a3f8a405b3	DMP09109_L1_AB.3.PT	6	ABX_treat	control	Feces
e127450ed2ad1088a651c6a3f8a405b3	DMP09109_L1_AB.3.T	0	ABX_treat	BBN_treat	Feces
e127450ed2ad1088a651c6a3f8a405b3	DMP09109_L1_AB.4.PT	9	ABX_treat	control	Feces
e127450ed2ad1088a651c6a3f8a405b3	DMP09109_L1_AB.4.T	0	ABX_treat	BBN_treat	Feces
e127450ed2ad1088a651c6a3f8a405b3	DMP09109_L1_AB.5.PT	0	ABX_treat	control	Feces
e127450ed2ad1088a651c6a3f8a405b3	DMP09109_L1_AB.5.T	0	ABX_treat	BBN_treat	Feces
e127450ed2ad1088a651c6a3f8a405b3	DMP09109_L1_AB.6.PT	4	ABX_treat	control	Feces
e127450ed2ad1088a651c6a3f8a405b3	DMP09109_L1_AB.6.T	0	ABX_treat	BBN_treat	Feces
e127450ed2ad1088a651c6a3f8a405b3	DMP09109_L1_B.1.PT	83	control	control	Feces
e127450ed2ad1088a651c6a3f8a405b3	DMP09109_L1_B.1.T	105	control	BBN_treat	Feces
e127450ed2ad1088a651c6a3f8a405b3	DMP09109_L1_B.2.PT	310	control	control	Feces
e127450ed2ad1088a651c6a3f8a405b3	DMP09109_L1_B.2.T	365	control	BBN_treat	Feces
e127450ed2ad1088a651c6a3f8a405b3	DMP09109_L1_B.3.PT	185	control	control	Feces
e127450ed2ad1088a651c6a3f8a405b3	DMP09109_L1_B.4.PT	244	control	control	Feces
e127450ed2ad1088a651c6a3f8a405b3	DMP09109_L1_B.4.T	387	control	BBN_treat	Feces
e127450ed2ad1088a651c6a3f8a405b3	DMP09109_L1_B.5.PT	94	control	control	Feces
e127450ed2ad1088a651c6a3f8a405b3	DMP09109_L1_B.5.T	175	control	BBN_treat	Feces
e127450ed2ad1088a651c6a3f8a405b3	DMP09109_L1_B.6.PT	128	control	control	Feces
e127450ed2ad1088a651c6a3f8a405b3	DMP09109_L1_B.6.T	354	control	BBN_treat	Feces
da6a7cba87e0895b9cbe6037b9bd8b3b	DMP09109_L1_AB.1.PT	0	ABX_treat	control	Feces
da6a7cba87e0895b9cbe6037b9bd8b3b	DMP09109_L1_AB.1.T	0	ABX_treat	BBN_treat	Feces
da6a7cba87e0895b9cbe6037b9bd8b3b	DMP09109_L1_AB.2.PT	0	ABX_treat	control	Feces
da6a7cba87e0895b9cbe6037b9bd8b3b	DMP09109_L1_AB.2.T	0	ABX_treat	BBN_treat	Feces
da6a7cba87e0895b9cbe6037b9bd8b3b	DMP09109_L1_AB.3.PT	0	ABX_treat	control	Feces
da6a7cba87e0895b9cbe6037b9bd8b3b	DMP09109_L1_AB.3.T	0	ABX_treat	BBN_treat	Feces
da6a7cba87e0895b9cbe6037b9bd8b3b	DMP09109_L1_AB.4.PT	0	ABX_treat	control	Feces
da6a7cba87e0895b9cbe6037b9bd8b3b	DMP09109_L1_AB.4.T	9	ABX_treat	BBN_treat	Feces
da6a7cba87e0895b9cbe6037b9bd8b3b	DMP09109_L1_AB.5.PT	0	ABX_treat	control	Feces
da6a7cba87e0895b9cbe6037b9bd8b3b	DMP09109_L1_AB.5.T	0	ABX_treat	BBN_treat	Feces
da6a7cba87e0895b9cbe6037b9bd8b3b	DMP09109_L1_AB.6.PT	0	ABX_treat	control	Feces
da6a7cba87e0895b9cbe6037b9bd8b3b	DMP09109_L1_AB.6.T	0	ABX_treat	BBN_treat	Feces
da6a7cba87e0895b9cbe6037b9bd8b3b	DMP09109_L1_B.1.PT	0	control	control	Feces
da6a7cba87e0895b9cbe6037b9bd8b3b	DMP09109_L1_B.1.T	0	control	BBN_treat	Feces
da6a7cba87e0895b9cbe6037b9bd8b3b	DMP09109_L1_B.2.PT	0	control	control	Feces
da6a7cba87e0895b9cbe6037b9bd8b3b	DMP09109_L1_B.2.T	28	control	BBN_treat	Feces
da6a7cba87e0895b9cbe6037b9bd8b3b	DMP09109_L1_B.3.PT	0	control	control	Feces
da6a7cba87e0895b9cbe6037b9bd8b3b	DMP09109_L1_B.4.PT	6	control	control	Feces
da6a7cba87e0895b9cbe6037b9bd8b3b	DMP09109_L1_B.4.T	0	control	BBN_treat	Feces
da6a7cba87e0895b9cbe6037b9bd8b3b	DMP09109_L1_B.5.PT	0	control	control	Feces
da6a7cba87e0895b9cbe6037b9bd8b3b	DMP09109_L1_B.5.T	0	control	BBN_treat	Feces
da6a7cba87e0895b9cbe6037b9bd8b3b	DMP09109_L1_B.6.PT	932	control	control	Feces
da6a7cba87e0895b9cbe6037b9bd8b3b	DMP09109_L1_B.6.T	0	control	BBN_treat	Feces
c5ea4b6443fc01c6980545aee2a36a3d	DMP09109_L1_AB.1.PT	245	ABX_treat	control	Feces
c5ea4b6443fc01c6980545aee2a36a3d	DMP09109_L1_AB.1.T	466	ABX_treat	BBN_treat	Feces
c5ea4b6443fc01c6980545aee2a36a3d	DMP09109_L1_AB.2.PT	357	ABX_treat	control	Feces
c5ea4b6443fc01c6980545aee2a36a3d	DMP09109_L1_AB.2.T	593	ABX_treat	BBN_treat	Feces
c5ea4b6443fc01c6980545aee2a36a3d	DMP09109_L1_AB.3.PT	0	ABX_treat	control	Feces
c5ea4b6443fc01c6980545aee2a36a3d	DMP09109_L1_AB.3.T	0	ABX_treat	BBN_treat	Feces
c5ea4b6443fc01c6980545aee2a36a3d	DMP09109_L1_AB.4.PT	0	ABX_treat	control	Feces
c5ea4b6443fc01c6980545aee2a36a3d	DMP09109_L1_AB.4.T	0	ABX_treat	BBN_treat	Feces
c5ea4b6443fc01c6980545aee2a36a3d	DMP09109_L1_AB.5.PT	0	ABX_treat	control	Feces
c5ea4b6443fc01c6980545aee2a36a3d	DMP09109_L1_AB.5.T	0	ABX_treat	BBN_treat	Feces
c5ea4b6443fc01c6980545aee2a36a3d	DMP09109_L1_AB.6.PT	0	ABX_treat	control	Feces
c5ea4b6443fc01c6980545aee2a36a3d	DMP09109_L1_AB.6.T	0	ABX_treat	BBN_treat	Feces
c5ea4b6443fc01c6980545aee2a36a3d	DMP09109_L1_B.1.PT	0	control	control	Feces
c5ea4b6443fc01c6980545aee2a36a3d	DMP09109_L1_B.1.T	0	control	BBN_treat	Feces
c5ea4b6443fc01c6980545aee2a36a3d	DMP09109_L1_B.2.PT	0	control	control	Feces
c5ea4b6443fc01c6980545aee2a36a3d	DMP09109_L1_B.2.T	0	control	BBN_treat	Feces
c5ea4b6443fc01c6980545aee2a36a3d	DMP09109_L1_B.3.PT	0	control	control	Feces
c5ea4b6443fc01c6980545aee2a36a3d	DMP09109_L1_B.4.PT	0	control	control	Feces
c5ea4b6443fc01c6980545aee2a36a3d	DMP09109_L1_B.4.T	0	control	BBN_treat	Feces
c5ea4b6443fc01c6980545aee2a36a3d	DMP09109_L1_B.5.PT	0	control	control	Feces
c5ea4b6443fc01c6980545aee2a36a3d	DMP09109_L1_B.5.T	0	control	BBN_treat	Feces
c5ea4b6443fc01c6980545aee2a36a3d	DMP09109_L1_B.6.PT	0	control	control	Feces
c5ea4b6443fc01c6980545aee2a36a3d	DMP09109_L1_B.6.T	0	control	BBN_treat	Feces
ea9c1edfdf60a0a532f516b20689e41b	DMP09109_L1_AB.1.PT	0	ABX_treat	control	Feces
ea9c1edfdf60a0a532f516b20689e41b	DMP09109_L1_AB.1.T	0	ABX_treat	BBN_treat	Feces
ea9c1edfdf60a0a532f516b20689e41b	DMP09109_L1_AB.2.PT	11	ABX_treat	control	Feces
ea9c1edfdf60a0a532f516b20689e41b	DMP09109_L1_AB.2.T	11	ABX_treat	BBN_treat	Feces
ea9c1edfdf60a0a532f516b20689e41b	DMP09109_L1_AB.3.PT	0	ABX_treat	control	Feces
ea9c1edfdf60a0a532f516b20689e41b	DMP09109_L1_AB.3.T	4	ABX_treat	BBN_treat	Feces
ea9c1edfdf60a0a532f516b20689e41b	DMP09109_L1_AB.4.PT	15	ABX_treat	control	Feces
ea9c1edfdf60a0a532f516b20689e41b	DMP09109_L1_AB.4.T	25	ABX_treat	BBN_treat	Feces
ea9c1edfdf60a0a532f516b20689e41b	DMP09109_L1_AB.5.PT	0	ABX_treat	control	Feces
ea9c1edfdf60a0a532f516b20689e41b	DMP09109_L1_AB.5.T	0	ABX_treat	BBN_treat	Feces
ea9c1edfdf60a0a532f516b20689e41b	DMP09109_L1_AB.6.PT	0	ABX_treat	control	Feces
ea9c1edfdf60a0a532f516b20689e41b	DMP09109_L1_AB.6.T	5	ABX_treat	BBN_treat	Feces
ea9c1edfdf60a0a532f516b20689e41b	DMP09109_L1_B.1.PT	192	control	control	Feces
ea9c1edfdf60a0a532f516b20689e41b	DMP09109_L1_B.1.T	264	control	BBN_treat	Feces
ea9c1edfdf60a0a532f516b20689e41b	DMP09109_L1_B.2.PT	208	control	control	Feces
ea9c1edfdf60a0a532f516b20689e41b	DMP09109_L1_B.2.T	183	control	BBN_treat	Feces
ea9c1edfdf60a0a532f516b20689e41b	DMP09109_L1_B.3.PT	107	control	control	Feces
ea9c1edfdf60a0a532f516b20689e41b	DMP09109_L1_B.4.PT	263	control	control	Feces
ea9c1edfdf60a0a532f516b20689e41b	DMP09109_L1_B.4.T	107	control	BBN_treat	Feces
ea9c1edfdf60a0a532f516b20689e41b	DMP09109_L1_B.5.PT	209	control	control	Feces
ea9c1edfdf60a0a532f516b20689e41b	DMP09109_L1_B.5.T	306	control	BBN_treat	Feces
ea9c1edfdf60a0a532f516b20689e41b	DMP09109_L1_B.6.PT	111	control	control	Feces
ea9c1edfdf60a0a532f516b20689e41b	DMP09109_L1_B.6.T	369	control	BBN_treat	Feces
20ac30224f0d6923615fbc03ac84563f	DMP09109_L1_AB.1.PT	0	ABX_treat	control	Feces
20ac30224f0d6923615fbc03ac84563f	DMP09109_L1_AB.1.T	39	ABX_treat	BBN_treat	Feces
20ac30224f0d6923615fbc03ac84563f	DMP09109_L1_AB.2.PT	17	ABX_treat	control	Feces
20ac30224f0d6923615fbc03ac84563f	DMP09109_L1_AB.2.T	113	ABX_treat	BBN_treat	Feces
20ac30224f0d6923615fbc03ac84563f	DMP09109_L1_AB.3.PT	0	ABX_treat	control	Feces
20ac30224f0d6923615fbc03ac84563f	DMP09109_L1_AB.3.T	45	ABX_treat	BBN_treat	Feces
20ac30224f0d6923615fbc03ac84563f	DMP09109_L1_AB.4.PT	16	ABX_treat	control	Feces
20ac30224f0d6923615fbc03ac84563f	DMP09109_L1_AB.4.T	43	ABX_treat	BBN_treat	Feces
20ac30224f0d6923615fbc03ac84563f	DMP09109_L1_AB.5.PT	0	ABX_treat	control	Feces
20ac30224f0d6923615fbc03ac84563f	DMP09109_L1_AB.5.T	53	ABX_treat	BBN_treat	Feces
20ac30224f0d6923615fbc03ac84563f	DMP09109_L1_AB.6.PT	0	ABX_treat	control	Feces
20ac30224f0d6923615fbc03ac84563f	DMP09109_L1_AB.6.T	29	ABX_treat	BBN_treat	Feces
20ac30224f0d6923615fbc03ac84563f	DMP09109_L1_B.1.PT	91	control	control	Feces
20ac30224f0d6923615fbc03ac84563f	DMP09109_L1_B.1.T	419	control	BBN_treat	Feces
20ac30224f0d6923615fbc03ac84563f	DMP09109_L1_B.2.PT	63	control	control	Feces
20ac30224f0d6923615fbc03ac84563f	DMP09109_L1_B.2.T	202	control	BBN_treat	Feces
20ac30224f0d6923615fbc03ac84563f	DMP09109_L1_B.3.PT	53	control	control	Feces
20ac30224f0d6923615fbc03ac84563f	DMP09109_L1_B.4.PT	138	control	control	Feces
20ac30224f0d6923615fbc03ac84563f	DMP09109_L1_B.4.T	94	control	BBN_treat	Feces
20ac30224f0d6923615fbc03ac84563f	DMP09109_L1_B.5.PT	59	control	control	Feces
20ac30224f0d6923615fbc03ac84563f	DMP09109_L1_B.5.T	430	control	BBN_treat	Feces
20ac30224f0d6923615fbc03ac84563f	DMP09109_L1_B.6.PT	105	control	control	Feces
20ac30224f0d6923615fbc03ac84563f	DMP09109_L1_B.6.T	228	control	BBN_treat	Feces
2cf0267a31dc6f1b8ee65c913b8f6e4d	DMP09109_L1_AB.1.PT	11	ABX_treat	control	Feces
2cf0267a31dc6f1b8ee65c913b8f6e4d	DMP09109_L1_AB.1.T	22	ABX_treat	BBN_treat	Feces
2cf0267a31dc6f1b8ee65c913b8f6e4d	DMP09109_L1_AB.2.PT	31	ABX_treat	control	Feces
2cf0267a31dc6f1b8ee65c913b8f6e4d	DMP09109_L1_AB.2.T	65	ABX_treat	BBN_treat	Feces
2cf0267a31dc6f1b8ee65c913b8f6e4d	DMP09109_L1_AB.3.PT	10	ABX_treat	control	Feces
2cf0267a31dc6f1b8ee65c913b8f6e4d	DMP09109_L1_AB.3.T	18	ABX_treat	BBN_treat	Feces
2cf0267a31dc6f1b8ee65c913b8f6e4d	DMP09109_L1_AB.4.PT	38	ABX_treat	control	Feces
2cf0267a31dc6f1b8ee65c913b8f6e4d	DMP09109_L1_AB.4.T	45	ABX_treat	BBN_treat	Feces
2cf0267a31dc6f1b8ee65c913b8f6e4d	DMP09109_L1_AB.5.PT	15	ABX_treat	control	Feces
2cf0267a31dc6f1b8ee65c913b8f6e4d	DMP09109_L1_AB.5.T	28	ABX_treat	BBN_treat	Feces
2cf0267a31dc6f1b8ee65c913b8f6e4d	DMP09109_L1_AB.6.PT	0	ABX_treat	control	Feces
2cf0267a31dc6f1b8ee65c913b8f6e4d	DMP09109_L1_AB.6.T	7	ABX_treat	BBN_treat	Feces
2cf0267a31dc6f1b8ee65c913b8f6e4d	DMP09109_L1_B.1.PT	79	control	control	Feces
2cf0267a31dc6f1b8ee65c913b8f6e4d	DMP09109_L1_B.1.T	344	control	BBN_treat	Feces
2cf0267a31dc6f1b8ee65c913b8f6e4d	DMP09109_L1_B.2.PT	134	control	control	Feces
2cf0267a31dc6f1b8ee65c913b8f6e4d	DMP09109_L1_B.2.T	270	control	BBN_treat	Feces
2cf0267a31dc6f1b8ee65c913b8f6e4d	DMP09109_L1_B.3.PT	146	control	control	Feces
2cf0267a31dc6f1b8ee65c913b8f6e4d	DMP09109_L1_B.4.PT	134	control	control	Feces
2cf0267a31dc6f1b8ee65c913b8f6e4d	DMP09109_L1_B.4.T	241	control	BBN_treat	Feces
2cf0267a31dc6f1b8ee65c913b8f6e4d	DMP09109_L1_B.5.PT	98	control	control	Feces
2cf0267a31dc6f1b8ee65c913b8f6e4d	DMP09109_L1_B.5.T	279	control	BBN_treat	Feces
[truncated: 55,363 more rows]

## Sheet: S3
Group	Treatment	Normal	CIS	Invasion	Sarcomatoid carcinoma
I	ABX/BBN	5	1
	BBN			5
II	ABX/BBN	8			1
	BBN	3	1	3
III	ABX/BBN	2	1	2
	BBN		2	2	1
IV	ABX/BBN	3		1
	BBN	1	2	2
V	ABX/BBN	8
	BBN	3	2	3

## Sheet: S4
Tissue	Group	ID	Drug	nM	Length	Batch
BLD	ABX/BBN	1	BBN	0	3wk	3wk_1213
BLD	ABX/BBN	2	BBN	0	3wk	3wk_1213
BLD	ABX/BBN	3	BBN	0	3wk	3wk_1213
BLD	ABX/BBN	4	BBN	0	3wk	3wk_1213
BLD	ABX/BBN	5	BBN	504.44	3wk	3wk_1213
BLD	ABX/BBN	Batch1R1	BBN	217.443	3wk	3wk_Nov
BLD	ABX/BBN	Batch1R1	BBN	0	12wk	Pos_12wk_02
BLD	ABX/BBN	Batch1R2	BBN	0	3wk	3wk_Nov
BLD	ABX/BBN	Batch1R2	BBN	0	12wk	Pos_12wk_02
BLD	ABX/BBN	Batch1R3	BBN	0	3wk	3wk_Nov
BLD	ABX/BBN	Batch1R3	BBN	0	12wk	Pos_12wk_02
BLD	ABX/BBN	Batch1R4	BBN	0	3wk	3wk_Nov
BLD	ABX/BBN	Batch1R4	BBN	0	12wk	Pos_12wk_02
BLD	ABX/BBN	Batch1R5	BBN	0	3wk	3wk_Nov
BLD	ABX/BBN	Batch1R5	BBN	0	12wk	Pos_12wk_02
BLD	ABX/BBN	Batch1R6	BBN	115.156	3wk	3wk_Nov
BLD	ABX/BBN	Batch2R1	BBN	0	3wk	3wk_Nov
BLD	ABX/BBN	Batch2R1	BBN	161.022	12wk	Pos_12wk_02
BLD	ABX/BBN	Batch2R2	BBN	0	3wk	3wk_Nov
BLD	ABX/BBN	Batch2R2	BBN	0	12wk	Pos_12wk_02
BLD	ABX/BBN	Batch2R3	BBN	941.937	3wk	3wk_Nov
BLD	ABX/BBN	Batch2R3	BBN	205.349	12wk	Pos_12wk_02
BLD	ABX/BBN	Batch2R4	BBN	0	3wk	3wk_Nov
BLD	ABX/BBN	Batch2R4	BBN	190.869	12wk	Pos_12wk_02
BLD	ABX/BBN	Batch2R5	BBN	0	3wk	3wk_Nov
BLD	ABX/BBN	Batch2R5	BBN	0	12wk	Pos_12wk_02
BLD	ABX/BBN	Batch2R6	BBN	0	3wk	3wk_Nov
BLD	ABX/BBN	Batch2R6	BBN	152.548	12wk	Pos_12wk_02
BLD	ABX/BBN	Batch2R7	BBN	0	3wk	3wk_Nov
BLD	ABX/BBN	BLD _ 10	BBN	0	7wk	Pos_7wk_0211
BLD	ABX/BBN	BLD _ 6	BBN	0	7wk	Pos_7wk_0211
BLD	ABX/BBN	BLD _ 7	BBN	0	7wk	Pos_7wk_0211
BLD	ABX/BBN	BLD _ 9	BBN	0	7wk	Pos_7wk_0211
BLD	BBN	1	BBN	0	3wk	3wk_1213
BLD	BBN	2	BBN	0	3wk	3wk_1213
BLD	BBN	3	BBN	0	3wk	3wk_1213
BLD	BBN	4	BBN	0	3wk	3wk_1213
BLD	BBN	5	BBN	0	3wk	3wk_1213
BLD	BBN	Batch1R1	BBN	0	3wk	3wk_Nov
BLD	BBN	Batch1R1	BBN	0	12wk	Pos_12wk_02
BLD	BBN	Batch1R2	BBN	0	3wk	3wk_Nov
BLD	BBN	Batch1R2	BBN	0	12wk	Pos_12wk_02
BLD	BBN	Batch1R3	BBN	103.888	3wk	3wk_Nov
BLD	BBN	Batch1R3	BBN	0	12wk	Pos_12wk_02
BLD	BBN	Batch1R4	BBN	0	3wk	3wk_Nov
BLD	BBN	Batch1R4	BBN	0	12wk	Pos_12wk_02
BLD	BBN	Batch1R5	BBN	0	3wk	3wk_Nov
BLD	BBN	Batch1R5	BBN	0	12wk	Pos_12wk_02
BLD	BBN	Batch2R1	BBN	0	3wk	3wk_Nov
BLD	BBN	Batch2R1	BBN	313.651	12wk	Pos_12wk_02
BLD	BBN	Batch2R2	BBN	0	3wk	3wk_Nov
BLD	BBN	Batch2R2	BBN	0	12wk	Pos_12wk_02
BLD	BBN	Batch2R3	BBN	0	3wk	3wk_Nov
BLD	BBN	Batch2R3	BBN	304.779	12wk	Pos_12wk_02
BLD	BBN	Batch2R4	BBN	0	3wk	3wk_Nov
BLD	BBN	Batch2R4	BBN	588.169	12wk	Pos_12wk_02
BLD	BBN	Batch2R5	BBN	294.782	3wk	3wk_Nov
BLD	BBN	Batch2R5	BBN	167.441	12wk	Pos_12wk_02
BLD	BBN	Batch2R6	BBN	0	3wk	3wk_Nov
BLD	BBN	Batch2R6	BBN	0	12wk	Pos_12wk_02
BLD	BBN	Batch2R7	BBN	0	3wk	3wk_Nov
BLD	BBN	BLD _ 10	BBN	0	7wk	Pos_7wk_0211
BLD	BBN	BLD _ 6	BBN	0	7wk	Pos_7wk_0211
BLD	BBN	BLD _ 7	BBN	0	7wk	Pos_7wk_0211
BLD	BBN	BLD _ 8	BBN	0	7wk	Pos_7wk_0211
BLD	BBN	BLD _ 9	BBN	0	7wk	Pos_7wk_0211
BLD	ABX/BBN	1	BCPN	3210.19	3wk	3wk_1213
BLD	ABX/BBN	1	BCPN	82.3047	12wk	Neg_12wk_0629
BLD	ABX/BBN	2	BCPN	111.948	3wk	3wk_1213
BLD	ABX/BBN	2	BCPN	92.7934	12wk	Neg_12wk_0629
BLD	ABX/BBN	3	BCPN	6884.07	3wk	3wk_1213
BLD	ABX/BBN	3	BCPN	61.3444	12wk	Neg_12wk_0629
BLD	ABX/BBN	4	BCPN	153828	3wk	3wk_1213
BLD	ABX/BBN	4	BCPN	296.387	12wk	Neg_12wk_0629
BLD	ABX/BBN	5	BCPN	15890.9	3wk	3wk_1213
BLD	ABX/BBN	5	BCPN	222.145	12wk	Neg_12wk_0629
BLD	ABX/BBN	6	BCPN	570.183	7wk	Pos_7wk_0113
BLD	ABX/BBN	7	BCPN	0	7wk	Pos_7wk_0113
BLD	ABX/BBN	9	BCPN	138.352	7wk	Pos_7wk_0113
BLD	ABX/BBN	10	BCPN	0	7wk	Pos_7wk_0113
BLD	ABX/BBN	Batch1R1	BCPN	170.585	3wk	3wk_Nov
BLD	ABX/BBN	Batch1R1	BCPN	151.448	12wk	Neg_12wk_02
BLD	ABX/BBN	Batch1R2	BCPN	68.8424	3wk	3wk_Nov
BLD	ABX/BBN	Batch1R2	BCPN	0	12wk	Neg_12wk_02
BLD	ABX/BBN	Batch1R3	BCPN	587.893	3wk	3wk_Nov
BLD	ABX/BBN	Batch1R3	BCPN	37.2821	12wk	Neg_12wk_02
BLD	ABX/BBN	Batch1R4	BCPN	88.7108	3wk	3wk_Nov
BLD	ABX/BBN	Batch1R4	BCPN	0	12wk	Neg_12wk_02
BLD	ABX/BBN	Batch1R5	BCPN	136.711	3wk	3wk_Nov
BLD	ABX/BBN	Batch1R5	BCPN	2359.42	12wk	Neg_12wk_02
BLD	ABX/BBN	Batch1R6	BCPN	193.218	3wk	3wk_Nov
BLD	ABX/BBN	Batch2R1	BCPN	133.379	3wk	3wk_Nov
BLD	ABX/BBN	Batch2R1	BCPN	863.323	12wk	Neg_12wk_02
BLD	ABX/BBN	Batch2R2	BCPN	141027	3wk	3wk_Nov
BLD	ABX/BBN	Batch2R2	BCPN	0	12wk	Neg_12wk_02
BLD	ABX/BBN	Batch2R3	BCPN	741.562	3wk	3wk_Nov
BLD	ABX/BBN	Batch2R3	BCPN	227.792	12wk	Neg_12wk_02
BLD	ABX/BBN	Batch2R4	BCPN	112.769	3wk	3wk_Nov
BLD	ABX/BBN	Batch2R4	BCPN	208.952	12wk	Neg_12wk_02
BLD	ABX/BBN	Batch2R5	BCPN	181.135	3wk	3wk_Nov
BLD	ABX/BBN	Batch2R5	BCPN	229.224	12wk	Neg_12wk_02
BLD	ABX/BBN	Batch2R6	BCPN	209.725	3wk	3wk_Nov
BLD	ABX/BBN	Batch2R6	BCPN	468.754	12wk	Neg_12wk_02
BLD	ABX/BBN	Batch2R7	BCPN	524.762	3wk	3wk_Nov
BLD	BBN	1	BCPN	15713.7	3wk	3wk_1213
BLD	BBN	1	BCPN	121.526	12wk	Neg_12wk_0629
BLD	BBN	2	BCPN	1720.65	3wk	3wk_1213
BLD	BBN	2	BCPN	118.682	12wk	Neg_12wk_0629
BLD	BBN	3	BCPN	37825.9	3wk	3wk_1213
BLD	BBN	3	BCPN	197.997	12wk	Neg_12wk_0629
BLD	BBN	4	BCPN	20599.1	3wk	3wk_1213
BLD	BBN	4	BCPN	53.274	12wk	Neg_12wk_0629
BLD	BBN	5	BCPN	6358.17	3wk	3wk_1213
BLD	BBN	6	BCPN	612.011	7wk	Pos_7wk_0113
BLD	BBN	7	BCPN	943.511	7wk	Pos_7wk_0113
BLD	BBN	8	BCPN	372.218	7wk	Pos_7wk_0113
BLD	BBN	9	BCPN	677.308	7wk	Pos_7wk_0113
BLD	BBN	10	BCPN	769.989	7wk	Pos_7wk_0113
BLD	BBN	Batch1R1	BCPN	1405.54	3wk	3wk_Nov
BLD	BBN	Batch1R1	BCPN	5923.2	12wk	Neg_12wk_02
BLD	BBN	Batch1R2	BCPN	307.578	3wk	3wk_Nov
BLD	BBN	Batch1R2	BCPN	401.26	12wk	Neg_12wk_02
BLD	BBN	Batch1R3	BCPN	88.9425	3wk	3wk_Nov
BLD	BBN	Batch1R3	BCPN	7831.12	12wk	Neg_12wk_02
BLD	BBN	Batch1R4	BCPN	98.9003	3wk	3wk_Nov
BLD	BBN	Batch1R4	BCPN	98.2131	12wk	Neg_12wk_02
BLD	BBN	Batch1R5	BCPN	1097.2	3wk	3wk_Nov
BLD	BBN	Batch1R5	BCPN	2266.18	12wk	Neg_12wk_02
BLD	BBN	Batch2R1	BCPN	24059.8	3wk	3wk_Nov
BLD	BBN	Batch2R1	BCPN	1714.29	12wk	Neg_12wk_02
BLD	BBN	Batch2R2	BCPN	201.474	3wk	3wk_Nov
BLD	BBN	Batch2R2	BCPN	139.846	12wk	Neg_12wk_02
BLD	BBN	Batch2R3	BCPN	507.046	3wk	3wk_Nov
BLD	BBN	Batch2R3	BCPN	1020.65	12wk	Neg_12wk_02
BLD	BBN	Batch2R4	BCPN	691.662	3wk	3wk_Nov
BLD	BBN	Batch2R4	BCPN	452.29	12wk	Neg_12wk_02
BLD	BBN	Batch2R5	BCPN	4035.57	3wk	3wk_Nov
BLD	BBN	Batch2R5	BCPN	4014.48	12wk	Neg_12wk_02
BLD	BBN	Batch2R6	BCPN	195.521	3wk	3wk_Nov
BLD	BBN	Batch2R6	BCPN	19890.3	12wk	Neg_12wk_02
BLD	BBN	Batch2R7	BCPN	259.847	3wk	3wk_Nov

## Sheet: S5
Tissue	Group	ID	Drug	nM	nmole	Length	Batch
UR	ABX/BBN	1	BBN	29459	22.0942	3wk	3wk_1213
UR	ABX/BBN	2	BBN	0	0	3wk	3wk_1213
UR	ABX/BBN	3	BBN	0	0	3wk	3wk_1213
UR	ABX/BBN	4	BBN	8981.42	7.09532	3wk	3wk_1213
UR	ABX/BBN	5	BBN	0	0	3wk	3wk_1213
UR	ABX/BBN	UR _ 10	BBN	1715.51	0.274482	7wk	Pos_7wk_0211
UR	ABX/BBN	UR _ 6	BBN	8857.9	6.11195	7wk	Pos_7wk_0211
UR	ABX/BBN	UR _ 7	BBN	4430.81	1.99386	7wk	Pos_7wk_0211
UR	ABX/BBN	UR _ 9	BBN	1538.27	0.415333	7wk	Pos_7wk_0211
UR	BBN	1	BBN	3648.56	2.69994	3wk	3wk_1213
UR	BBN	2	BBN	10130.6	5.57182	3wk	3wk_1213
UR	BBN	3	BBN	8574.6	3.77283	3wk	3wk_1213
UR	BBN	4	BBN	1967.06	1.37694	3wk	3wk_1213
UR	BBN	5	BBN	1693.91	0.237148	3wk	3wk_1213
UR	BBN	UR _ 10	BBN	1166.69	3.11507	7wk	Pos_7wk_0211
UR	BBN	UR _ 6	BBN	4370.98	1.83581	7wk	Pos_7wk_0211
UR	BBN	UR _ 7	BBN	12564.2	2.13591	7wk	Pos_7wk_0211
UR	BBN	UR _ 8	BBN	6586.05	8.23256	7wk	Pos_7wk_0211
UR	BBN	UR _ 9	BBN	1363.7	1.1046	7wk	Pos_7wk_0211
UR	ABX/BBN	1	BCPN	229604	172.203	3wk	3wk_1213
UR	ABX/BBN	1	BCPN	221877	24.4065	3wk	Neg_12wk_0629
UR	ABX/BBN	1	BCPN	172543	6.72917	6wk	Neg_12wk_0629
UR	ABX/BBN	1	BCPN	140818	18.4472	12wk	Neg_12wk_0629
UR	ABX/BBN	2	BCPN	184037	34.967	3wk	3wk_1213
UR	ABX/BBN	2	BCPN	273041	40.9562	3wk	Neg_12wk_0629
UR	ABX/BBN	2	BCPN	47977.2	1.36255	6wk	Neg_12wk_0629
UR	ABX/BBN	2	BCPN	127118	23.7074	12wk	Neg_12wk_0629
UR	ABX/BBN	3	BCPN	525227	152.316	3wk	3wk_1213
UR	ABX/BBN	3	BCPN	385566	38.5566	3wk	Neg_12wk_0629
UR	ABX/BBN	3	BCPN	217135	2.47534	6wk	Neg_12wk_0629
UR	ABX/BBN	3	BCPN	180956	6.87635	12wk	Neg_12wk_0629
UR	ABX/BBN	4	BCPN	311551	246.125	3wk	3wk_1213
UR	ABX/BBN	4	BCPN	132363	33.0907	3wk	Neg_12wk_0629
UR	ABX/BBN	4	BCPN	772728	14.2955	6wk	Neg_12wk_0629
UR	ABX/BBN	4	BCPN	264147	96.044	12wk	Neg_12wk_0629
UR	ABX/BBN	5	BCPN	300925	264.814	3wk	3wk_1213
UR	ABX/BBN	5	BCPN	788870	141.997	3wk	Neg_12wk_0629
UR	ABX/BBN	5	BCPN	206950	23.406	6wk	Neg_12wk_0629
UR	ABX/BBN	5	BCPN	216780	6.54675	12wk	Neg_12wk_0629
UR	ABX/BBN	UR _ 10	BCPN	509083	81.4533	7wk	Neg_7wk_0211
UR	ABX/BBN	UR _ 6	BCPN	160843	110.982	7wk	Neg_7wk_0211
UR	ABX/BBN	UR _ 7	BCPN	367910	165.559	7wk	Neg_7wk_0211
UR	ABX/BBN	UR _ 9	BCPN	289225	78.0907	7wk	Neg_7wk_0211
UR	BBN	1	BCPN	198053	146.559	3wk	3wk_1213
UR	BBN	1	BCPN	365655	193.797	3wk	Neg_12wk_0629
UR	BBN	1	BCPN	311300	98.0283	6wk	Neg_12wk_0629
UR	BBN	1	BCPN	275245	366.076	12wk	Neg_12wk_0629
UR	BBN	2	BCPN	140769	77.4232	3wk	3wk_1213
UR	BBN	2	BCPN	286683	74.5377	3wk	Neg_12wk_0629
UR	BBN	2	BCPN	293035	8.02916	6wk	Neg_12wk_0629
UR	BBN	2	BCPN	205975	28.4245	12wk	Neg_12wk_0629
UR	BBN	3	BCPN	400961	176.423	3wk	3wk_1213
UR	BBN	3	BCPN	392957	275.07	3wk	Neg_12wk_0629
UR	BBN	3	BCPN	179257	81.5082	6wk	Neg_12wk_0629
UR	BBN	3	BCPN	202032	149.221	12wk	Neg_12wk_0629
UR	BBN	4	BCPN	187682	131.378	3wk	3wk_1213
UR	BBN	4	BCPN	277374	216.352	3wk	Neg_12wk_0629
UR	BBN	4	BCPN	316878	39.6097	6wk	Neg_12wk_0629
UR	BBN	4	BCPN	209726	490.759	12wk	Neg_12wk_0629
UR	BBN	5	BCPN	92817.2	12.9944	3wk	3wk_1213
UR	BBN	UR _ 10	BCPN	350277	935.241	7wk	Neg_7wk_0211
UR	BBN	UR _ 6	BCPN	1.22318e+06	513.736	7wk	Neg_7wk_0211
UR	BBN	UR _ 7	BCPN	517431	87.9633	7wk	Neg_7wk_0211
UR	BBN	UR _ 8	BCPN	1.36791e+06	1709.89	7wk	Neg_7wk_0211
UR	BBN	UR _ 9	BCPN	657634	532.684	7wk	Neg_7wk_0211

## Sheet: S6
Tissue	Group	ID	Drug	nM (nmole/kg)	Length	Batch
KID	ABX/BBN	1	BCPN	9788.43	3wk	3wk_1213
KID	ABX/BBN	2	BCPN	834.445	3wk	3wk_1213
KID	ABX/BBN	3	BCPN	49379	3wk	3wk_1213
KID	ABX/BBN	4	BCPN	189307	3wk	3wk_1213
KID	ABX/BBN	5	BCPN	23235.9	3wk	3wk_1213
KID	ABX/BBN	Batch1R1	BCPN	1434.87	3wk	3wk_Nov
KID	ABX/BBN	Batch1R2	BCPN	699.902	3wk	3wk_Nov
KID	ABX/BBN	Batch1R3	BCPN	2443.99	3wk	3wk_Nov
KID	ABX/BBN	Batch1R4	BCPN	540.439	3wk	3wk_Nov
KID	ABX/BBN	Batch1R5	BCPN	1107.1	3wk	3wk_Nov
KID	ABX/BBN	Batch1R6	BCPN	1057.46	3wk	3wk_Nov
KID	ABX/BBN	Batch2R1	BCPN	871.499	3wk	3wk_Nov
KID	ABX/BBN	Batch2R2	BCPN	11543.5	3wk	3wk_Nov
KID	ABX/BBN	Batch2R3	BCPN	1593.67	3wk	3wk_Nov
KID	ABX/BBN	Batch2R4	BCPN	592.309	3wk	3wk_Nov
KID	ABX/BBN	Batch2R5	BCPN	642.074	3wk	3wk_Nov
KID	ABX/BBN	Batch2R6	BCPN	277.27	3wk	3wk_Nov
KID	ABX/BBN	Batch2R7	BCPN	544.023	3wk	3wk_Nov
KID	BBN	1	BCPN	31388	3wk	3wk_1213
KID	BBN	2	BCPN	2445.41	3wk	3wk_1213
KID	BBN	3	BCPN	33822.4	3wk	3wk_1213
KID	BBN	4	BCPN	13153.8	3wk	3wk_1213
KID	BBN	5	BCPN	5912.36	3wk	3wk_1213
KID	BBN	Batch1R1	BCPN	6700.13	3wk	3wk_Nov
KID	BBN	Batch1R2	BCPN	3150.96	3wk	3wk_Nov
KID	BBN	Batch1R3	BCPN	1169.76	3wk	3wk_Nov
KID	BBN	Batch1R4	BCPN	404.353	3wk	3wk_Nov
KID	BBN	Batch1R5	BCPN	1614.28	3wk	3wk_Nov
KID	BBN	Batch2R1	BCPN	45821	3wk	3wk_Nov
KID	BBN	Batch2R2	BCPN	2024.33	3wk	3wk_Nov
KID	BBN	Batch2R3	BCPN	1539.86	3wk	3wk_Nov
KID	BBN	Batch2R4	BCPN	3479.41	3wk	3wk_Nov
KID	BBN	Batch2R5	BCPN	3043.37	3wk	3wk_Nov
KID	BBN	Batch2R6	BCPN	1014.49	3wk	3wk_Nov
KID	BBN	Batch2R7	BCPN	955.671	3wk	3wk_Nov
LVR	ABX/BBN	1	BCPN	12433.8	3wk	3wk_1213
LVR	ABX/BBN	2	BCPN	718.891	3wk	3wk_1213
LVR	ABX/BBN	3	BCPN	73473.5	3wk	3wk_1213
LVR	ABX/BBN	4	BCPN	57347.7	3wk	3wk_1213
LVR	ABX/BBN	5	BCPN	52827.7	3wk	3wk_1213
LVR	ABX/BBN	Batch1R1	BCPN	789.107	3wk	3wk_Nov
LVR	ABX/BBN	Batch1R2	BCPN	393.176	3wk	3wk_Nov
LVR	ABX/BBN	Batch1R3	BCPN	2045.54	3wk	3wk_Nov
LVR	ABX/BBN	Batch1R4	BCPN	717.743	3wk	3wk_Nov
LVR	ABX/BBN	Batch1R5	BCPN	558.466	3wk	3wk_Nov
LVR	ABX/BBN	Batch1R6	BCPN	497.002	3wk	3wk_Nov
LVR	ABX/BBN	Batch2R1	BCPN	626.446	3wk	3wk_Nov
LVR	ABX/BBN	Batch2R2	BCPN	20024.2	3wk	3wk_Nov
LVR	ABX/BBN	Batch2R3	BCPN	2746.59	3wk	3wk_Nov
LVR	ABX/BBN	Batch2R4	BCPN	551.343	3wk	3wk_Nov
LVR	ABX/BBN	Batch2R5	BCPN	649.463	3wk	3wk_Nov
LVR	ABX/BBN	Batch2R6	BCPN	346.732	3wk	3wk_Nov
LVR	ABX/BBN	Batch2R7	BCPN	411.734	3wk	3wk_Nov
LVR	BBN	1	BCPN	22084.7	3wk	3wk_1213
LVR	BBN	2	BCPN	2696.19	3wk	3wk_1213
LVR	BBN	3	BCPN	31957.6	3wk	3wk_1213
LVR	BBN	4	BCPN	8664.36	3wk	3wk_1213
LVR	BBN	5	BCPN	4637.53	3wk	3wk_1213
LVR	BBN	Batch1R1	BCPN	6549.06	3wk	3wk_Nov
LVR	BBN	Batch1R2	BCPN	2914.69	3wk	3wk_Nov
LVR	BBN	Batch1R3	BCPN	636.56	3wk	3wk_Nov
LVR	BBN	Batch1R4	BCPN	227.45	3wk	3wk_Nov
LVR	BBN	Batch1R5	BCPN	1259.66	3wk	3wk_Nov
LVR	BBN	Batch2R1	BCPN	50478.4	3wk	3wk_Nov
LVR	BBN	Batch2R2	BCPN	1975.71	3wk	3wk_Nov
LVR	BBN	Batch2R3	BCPN	1521.92	3wk	3wk_Nov
LVR	BBN	Batch2R4	BCPN	5256.05	3wk	3wk_Nov
LVR	BBN	Batch2R5	BCPN	784.704	3wk	3wk_Nov
LVR	BBN	Batch2R6	BCPN	583.801	3wk	3wk_Nov
LVR	BBN	Batch2R7	BCPN	509.873	3wk	3wk_Nov
PL	ABX/BBN	1	BCPN	5457.2	3wk	3wk_1213
PL	ABX/BBN	2	BCPN	188.694	3wk	3wk_1213
PL	ABX/BBN	3	BCPN	22798.2	3wk	3wk_1213
PL	ABX/BBN	4	BCPN	33078.6	3wk	3wk_1213
PL	ABX/BBN	5	BCPN	11960.3	3wk	3wk_1213
PL	ABX/BBN	Batch1R1	BCPN	160.057	3wk	3wk_Nov
PL	ABX/BBN	Batch1R2	BCPN	103.575	3wk	3wk_Nov
PL	ABX/BBN	Batch1R4	BCPN	59.467	3wk	3wk_Nov
PL	ABX/BBN	Batch1R5	BCPN	253.227	3wk	3wk_Nov
PL	ABX/BBN	Batch1R6	BCPN	303.015	3wk	3wk_Nov
PL	ABX/BBN	Batch2R2	BCPN	3647.45	3wk	3wk_Nov
PL	ABX/BBN	Batch2R3	BCPN	209.149	3wk	3wk_Nov
PL	ABX/BBN	Batch2R4	BCPN	164.983	3wk	3wk_Nov
PL	ABX/BBN	Batch2R6	BCPN	87.0559	3wk	3wk_Nov
PL	BBN	1	BCPN	13100.1	3wk	3wk_1213
PL	BBN	2	BCPN	940.14	3wk	3wk_1213
PL	BBN	3	BCPN	18325.8	3wk	3wk_1213
PL	BBN	4	BCPN	3209.57	3wk	3wk_1213
PL	BBN	5	BCPN	569.85	3wk	3wk_1213
PL	BBN	Batch1R1	BCPN	1776.39	3wk	3wk_Nov
PL	BBN	Batch1R2	BCPN	752.118	3wk	3wk_Nov
PL	BBN	Batch1R3	BCPN	276.701	3wk	3wk_Nov
PL	BBN	Batch1R4	BCPN	145.682	3wk	3wk_Nov
PL	BBN	Batch1R5	BCPN	639.589	3wk	3wk_Nov
PL	BBN	Batch2R1	BCPN	19934.6	3wk	3wk_Nov
PL	BBN	Batch2R2	BCPN	322.229	3wk	3wk_Nov
PL	BBN	Batch2R3	BCPN	180.111	3wk	3wk_Nov
PL	BBN	Batch2R4	BCPN	590.236	3wk	3wk_Nov
PL	BBN	Batch2R5	BCPN	495.065	3wk	3wk_Nov
PL	BBN	Batch2R6	BCPN	382.768	3wk	3wk_Nov
PL	BBN	Batch2R7	BCPN	275.455	3wk	3wk_Nov

## Sheet: S7
Tissue	Group	ID	Drug	nM	uM	Length	Batch
CEC	BBN	1	BBN	369.297	0.369297	3wk	3wk_1213
CEC	BBN	2	BBN	792.198	0.792198	3wk	3wk_1213
CEC	BBN	3	BBN	345.185	0.345185	3wk	3wk_1213
CEC	BBN	4	BBN	316.324	0.316324	3wk	3wk_1213
CEC	BBN	5	BBN	982.508	0.982508	3wk	3wk_1213
CEC	ABX/BBN	1	BBN	1364.48	1.36448	3wk	3wk_1213
CEC	ABX/BBN	2	BBN	640.499	0.640499	3wk	3wk_1213
CEC	ABX/BBN	3	BBN	660.614	0.660614	3wk	3wk_1213
CEC	ABX/BBN	4	BBN	0	0	3wk	3wk_1213
CEC	ABX/BBN	5	BBN	0	0	3wk	3wk_1213
COL	BBN	1	BBN	0	0	3wk	3wk_1213
COL	BBN	2	BBN	420.454	0.420454	3wk	3wk_1213
COL	BBN	3	BBN	214.872	0.214872	3wk	3wk_1213
COL	BBN	4	BBN	238.193	0.238193	3wk	3wk_1213
COL	BBN	5	BBN	570.034	0.570034	3wk	3wk_1213
COL	ABX/BBN	1	BBN	627.577	0.627577	3wk	3wk_1213
COL	ABX/BBN	2	BBN	322.454	0.322454	3wk	3wk_1213
COL	ABX/BBN	3	BBN	280.216	0.280216	3wk	3wk_1213
COL	ABX/BBN	4	BBN	0	0	3wk	3wk_1213
COL	ABX/BBN	5	BBN	480.554	0.480554	3wk	3wk_1213
REC	BBN	1	BBN	0	0	3wk	3wk_1213
REC	BBN	2	BBN	0	0	3wk	3wk_1213
REC	BBN	3	BBN	0	0	3wk	3wk_1213
REC	BBN	4	BBN	0	0	3wk	3wk_1213
REC	BBN	5	BBN	0	0	3wk	3wk_1213
REC	ABX/BBN	1	BBN	1503.7	1.5037	3wk	3wk_1213
REC	ABX/BBN	2	BBN	597.267	0.597267	3wk	3wk_1213
REC	ABX/BBN	3	BBN	253.665	0.253665	3wk	3wk_1213
REC	ABX/BBN	4	BBN	240.425	0.240425	3wk	3wk_1213
SI1	BBN	1	BBN	237.597	0.237597	3wk	3wk_1213
SI1	BBN	2	BBN	0	0	3wk	3wk_1213
SI1	BBN	3	BBN	1678.27	1.67827	3wk	3wk_1213
SI1	BBN	4	BBN	356.993	0.356993	3wk	3wk_1213
SI1	BBN	5	BBN	448.617	0.448617	3wk	3wk_1213
SI1	ABX/BBN	1	BBN	0	0	3wk	3wk_1213
SI1	ABX/BBN	2	BBN	48.4633	0.0484633	3wk	3wk_1213
SI1	ABX/BBN	3	BBN	492.082	0.492082	3wk	3wk_1213
SI1	ABX/BBN	4	BBN	528.119	0.528119	3wk	3wk_1213
SI1	ABX/BBN	5	BBN	475.986	0.475986	3wk	3wk_1213
SI2	BBN	1	BBN	0	0	3wk	3wk_1213
SI2	BBN	2	BBN	0	0	3wk	3wk_1213
SI2	BBN	3	BBN	0	0	3wk	3wk_1213
SI2	BBN	4	BBN	0	0	3wk	3wk_1213
SI2	BBN	5	BBN	0	0	3wk	3wk_1213
SI2	ABX/BBN	1	BBN	0	0	3wk	3wk_1213
SI2	ABX/BBN	2	BBN	0	0	3wk	3wk_1213
SI2	ABX/BBN	3	BBN	0	0	3wk	3wk_1213
SI2	ABX/BBN	4	BBN	0	0	3wk	3wk_1213
SI2	ABX/BBN	5	BBN	0	0	3wk	3wk_1213
SI3	BBN	1	BBN	0	0	3wk	3wk_1213
SI3	BBN	2	BBN	0	0	3wk	3wk_1213
SI3	BBN	3	BBN	0	0	3wk	3wk_1213
SI3	BBN	4	BBN	0	0	3wk	3wk_1213
SI3	BBN	5	BBN	0	0	3wk	3wk_1213
SI3	ABX/BBN	1	BBN	0	0	3wk	3wk_1213
SI3	ABX/BBN	2	BBN	0	0	3wk	3wk_1213
SI3	ABX/BBN	3	BBN	0	0	3wk	3wk_1213
SI3	ABX/BBN	4	BBN	0	0	3wk	3wk_1213
SI3	ABX/BBN	5	BBN	0	0	3wk	3wk_1213
CEC	BBN	Batch2R1	BBN	165.648	0.165648	3wk	3wk_Nov
CEC	BBN	Batch2R2	BBN	385.575	0.385575	3wk	3wk_Nov
CEC	BBN	Batch2R3	BBN	0	0	3wk	3wk_Nov
CEC	BBN	Batch2R4	BBN	340.752	0.340752	3wk	3wk_Nov
CEC	BBN	Batch2R5	BBN	223.441	0.223441	3wk	3wk_Nov
CEC	BBN	Batch2R6	BBN	86.2351	0.0862351	3wk	3wk_Nov
CEC	BBN	Batch2R7	BBN	210.591	0.210591	3wk	3wk_Nov
CEC	ABX/BBN	Batch2R1	BBN	0	0	3wk	3wk_Nov
CEC	ABX/BBN	Batch2R2	BBN	0	0	3wk	3wk_Nov
CEC	ABX/BBN	Batch2R3	BBN	0	0	3wk	3wk_Nov
CEC	ABX/BBN	Batch2R4	BBN	0	0	3wk	3wk_Nov
CEC	ABX/BBN	Batch2R5	BBN	0	0	3wk	3wk_Nov
CEC	ABX/BBN	Batch2R6	BBN	0	0	3wk	3wk_Nov
CEC	ABX/BBN	Batch2R7	BBN	0	0	3wk	3wk_Nov
COL	BBN	Batch2R1	BBN	91.3336	0.0913336	3wk	3wk_Nov
COL	BBN	Batch2R3	BBN	180.141	0.180141	3wk	3wk_Nov
COL	BBN	Batch2R4	BBN	238.826	0.238826	3wk	3wk_Nov
COL	BBN	Batch2R5	BBN	106.126	0.106126	3wk	3wk_Nov
COL	BBN	Batch2R6	BBN	116.937	0.116937	3wk	3wk_Nov
COL	BBN	Batch2R7	BBN	131.199	0.131199	3wk	3wk_Nov
COL	ABX/BBN	Batch2R1	BBN	0	0	3wk	3wk_Nov
COL	ABX/BBN	Batch2R2	BBN	0	0	3wk	3wk_Nov
COL	ABX/BBN	Batch2R3	BBN	0	0	3wk	3wk_Nov
COL	ABX/BBN	Batch2R4	BBN	0	0	3wk	3wk_Nov
COL	ABX/BBN	Batch2R5	BBN	0	0	3wk	3wk_Nov
COL	ABX/BBN	Batch2R6	BBN	0	0	3wk	3wk_Nov
COL	ABX/BBN	Batch2R7	BBN	0	0	3wk	3wk_Nov
REC	BBN	Batch2R1	BBN	661.404	0.661404	3wk	3wk_Nov
REC	BBN	Batch2R4	BBN	556.464	0.556464	3wk	3wk_Nov
REC	BBN	Batch2R5	BBN	0	0	3wk	3wk_Nov
REC	BBN	Batch2R6	BBN	557.425	0.557425	3wk	3wk_Nov
REC	BBN	Batch2R7	BBN	239.382	0.239382	3wk	3wk_Nov
REC	ABX/BBN	Batch2R1	BBN	0	0	3wk	3wk_Nov
REC	ABX/BBN	Batch2R2	BBN	0	0	3wk	3wk_Nov
REC	ABX/BBN	Batch2R3	BBN	0	0	3wk	3wk_Nov
REC	ABX/BBN	Batch2R4	BBN	0	0	3wk	3wk_Nov
REC	ABX/BBN	Batch2R5	BBN	0	0	3wk	3wk_Nov
REC	ABX/BBN	Batch2R6	BBN	0	0	3wk	3wk_Nov
SI1	BBN	Batch2R1	BBN	2278.69	2.27869	3wk	3wk_Nov
SI1	BBN	Batch2R2	BBN	0	0	3wk	3wk_Nov
SI1	BBN	Batch2R3	BBN	0	0	3wk	3wk_Nov
SI1	BBN	Batch2R4	BBN	0	0	3wk	3wk_Nov
SI1	BBN	Batch2R5	BBN	0	0	3wk	3wk_Nov
SI1	BBN	Batch2R6	BBN	0	0	3wk	3wk_Nov
SI1	BBN	Batch2R7	BBN	0	0	3wk	3wk_Nov
SI1	ABX/BBN	Batch2R1	BBN	0	0	3wk	3wk_Nov
SI1	ABX/BBN	Batch2R2	BBN	69.6688	0.0696688	3wk	3wk_Nov
SI1	ABX/BBN	Batch2R3	BBN	0	0	3wk	3wk_Nov
SI1	ABX/BBN	Batch2R4	BBN	0	0	3wk	3wk_Nov
SI1	ABX/BBN	Batch2R5	BBN	0	0	3wk	3wk_Nov
SI1	ABX/BBN	Batch2R6	BBN	0	0	3wk	3wk_Nov
SI1	ABX/BBN	Batch2R7	BBN	0	0	3wk	3wk_Nov
SI2	BBN	Batch2R1	BBN	102.353	0.102353	3wk	3wk_Nov
SI2	BBN	Batch2R2	BBN	0	0	3wk	3wk_Nov
SI2	BBN	Batch2R3	BBN	0	0	3wk	3wk_Nov
SI2	BBN	Batch2R4	BBN	0	0	3wk	3wk_Nov
SI2	BBN	Batch2R5	BBN	0	0	3wk	3wk_Nov
SI2	BBN	Batch2R6	BBN	0	0	3wk	3wk_Nov
SI2	BBN	Batch2R7	BBN	0	0	3wk	3wk_Nov
SI2	ABX/BBN	Batch2R1	BBN	0	0	3wk	3wk_Nov
SI2	ABX/BBN	Batch2R2	BBN	0	0	3wk	3wk_Nov
SI2	ABX/BBN	Batch2R3	BBN	0	0	3wk	3wk_Nov
SI2	ABX/BBN	Batch2R4	BBN	0	0	3wk	3wk_Nov
SI2	ABX/BBN	Batch2R5	BBN	0	0	3wk	3wk_Nov
SI2	ABX/BBN	Batch2R6	BBN	0	0	3wk	3wk_Nov
SI2	ABX/BBN	Batch2R7	BBN	0	0	3wk	3wk_Nov
SI3	BBN	Batch2R1	BBN	150.185	0.150185	3wk	3wk_Nov
SI3	BBN	Batch2R2	BBN	115.597	0.115597	3wk	3wk_Nov
SI3	BBN	Batch2R3	BBN	0	0	3wk	3wk_Nov
SI3	BBN	Batch2R4	BBN	0	0	3wk	3wk_Nov
SI3	BBN	Batch2R5	BBN	0	0	3wk	3wk_Nov
SI3	BBN	Batch2R6	BBN	0	0	3wk	3wk_Nov
SI3	BBN	Batch2R7	BBN	0	0	3wk	3wk_Nov
SI3	ABX/BBN	Batch2R1	BBN	0	0	3wk	3wk_Nov
SI3	ABX/BBN	Batch2R2	BBN	0	0	3wk	3wk_Nov
SI3	ABX/BBN	Batch2R3	BBN	0	0	3wk	3wk_Nov
SI3	ABX/BBN	Batch2R4	BBN	0	0	3wk	3wk_Nov
SI3	ABX/BBN	Batch2R5	BBN	0	0	3wk	3wk_Nov
SI3	ABX/BBN	Batch2R6	BBN	0	0	3wk	3wk_Nov
SI3	ABX/BBN	Batch2R7	BBN	0	0	3wk	3wk_Nov
CEC	BBN	1	BCPN	21912.7	21.9127	3wk	3wk_1213
CEC	BBN	2	BCPN	54322.5	54.3225	3wk	3wk_1213
CEC	BBN	3	BCPN	4798.11	4.79811	3wk	3wk_1213
CEC	BBN	4	BCPN	10467.4	10.4674	3wk	3wk_1213
CEC	BBN	5	BCPN	56943.4	56.9434	3wk	3wk_1213
CEC	ABX/BBN	1	BCPN	0	0	3wk	3wk_1213
CEC	ABX/BBN	2	BCPN	0	0	3wk	3wk_1213
CEC	ABX/BBN	3	BCPN	0	0	3wk	3wk_1213
CEC	ABX/BBN	4	BCPN	0	0	3wk	3wk_1213
CEC	ABX/BBN	5	BCPN	0	0	3wk	3wk_1213
COL	BBN	1	BCPN	6937.82	6.93782	3wk	3wk_1213
COL	BBN	2	BCPN	28175.3	28.1753	3wk	3wk_1213
COL	BBN	3	BCPN	2569.32	2.56932	3wk	3wk_1213
COL	BBN	4	BCPN	4802.92	4.80292	3wk	3wk_1213
COL	BBN	5	BCPN	49934.2	49.9342	3wk	3wk_1213
COL	ABX/BBN	1	BCPN	0	0	3wk	3wk_1213
COL	ABX/BBN	2	BCPN	0	0	3wk	3wk_1213
COL	ABX/BBN	3	BCPN	0	0	3wk	3wk_1213
COL	ABX/BBN	4	BCPN	0	0	3wk	3wk_1213
COL	ABX/BBN	5	BCPN	0	0	3wk	3wk_1213
REC	BBN	1	BCPN	1291.79	1.29179	3wk	3wk_1213
REC	BBN	2	BCPN	11702.1	11.7021	3wk	3wk_1213
REC	BBN	3	BCPN	1300.28	1.30028	3wk	3wk_1213
REC	BBN	4	BCPN	1419.09	1.41909	3wk	3wk_1213
REC	BBN	5	BCPN	23940.2	23.9402	3wk	3wk_1213
REC	ABX/BBN	1	BCPN	0	0	3wk	3wk_1213
REC	ABX/BBN	2	BCPN	0	0	3wk	3wk_1213
REC	ABX/BBN	3	BCPN	0	0	3wk	3wk_1213
REC	ABX/BBN	4	BCPN	0	0	3wk	3wk_1213
SI1	BBN	1	BCPN	3672.5	3.6725	3wk	3wk_1213
SI1	BBN	2	BCPN	260.027	0.260027	3wk	3wk_1213
SI1	BBN	3	BCPN	19605.2	19.6052	3wk	3wk_1213
SI1	BBN	4	BCPN	1825.87	1.82587	3wk	3wk_1213
SI1	BBN	5	BCPN	1599.83	1.59983	3wk	3wk_1213
SI1	ABX/BBN	1	BCPN	1952.08	1.95208	3wk	3wk_1213
SI1	ABX/BBN	2	BCPN	122.314	0.122314	3wk	3wk_1213
SI1	ABX/BBN	3	BCPN	16527.4	16.5274	3wk	3wk_1213
SI1	ABX/BBN	4	BCPN	10707	10.707	3wk	3wk_1213
SI1	ABX/BBN	5	BCPN	4283.89	4.28389	3wk	3wk_1213
SI2	BBN	1	BCPN	2094.83	2.09483	3wk	3wk_1213
SI2	BBN	2	BCPN	348.593	0.348593	3wk	3wk_1213
SI2	BBN	3	BCPN	1509.05	1.50905	3wk	3wk_1213
SI2	BBN	4	BCPN	244.112	0.244112	3wk	3wk_1213
SI2	BBN	5	BCPN	150.574	0.150574	3wk	3wk_1213
SI2	ABX/BBN	1	BCPN	1274.32	1.27432	3wk	3wk_1213
SI2	ABX/BBN	2	BCPN	90.2712	0.0902712	3wk	3wk_1213
SI2	ABX/BBN	3	BCPN	2069.37	2.06937	3wk	3wk_1213
SI2	ABX/BBN	4	BCPN	2857.08	2.85708	3wk	3wk_1213
SI2	ABX/BBN	5	BCPN	836.208	0.836208	3wk	3wk_1213
SI3	BBN	1	BCPN	3487.04	3.48704	3wk	3wk_1213
SI3	BBN	2	BCPN	289.266	0.289266	3wk	3wk_1213
SI3	BBN	3	BCPN	2493.85	2.49385	3wk	3wk_1213
SI3	BBN	4	BCPN	869.508	0.869508	3wk	3wk_1213
SI3	BBN	5	BCPN	226.677	0.226677	3wk	3wk_1213
SI3	ABX/BBN	1	BCPN	1749.66	1.74966	3wk	3wk_1213
SI3	ABX/BBN	2	BCPN	64.3985	0.0643985	3wk	3wk_1213
SI3	ABX/BBN	3	BCPN	2765.74	2.76574	3wk	3wk_1213
SI3	ABX/BBN	4	BCPN	9519.28	9.51928	3wk	3wk_1213
SI3	ABX/BBN	5	BCPN	1466.3	1.4663	3wk	3wk_1213
CEC	BBN	Batch2R1	BCPN	4025.36	4.02536	3wk	3wk_Nov
CEC	BBN	Batch2R2	BCPN	10361.8	10.3618	3wk	3wk_Nov
CEC	BBN	Batch2R3	BCPN	8015.13	8.01513	3wk	3wk_Nov
CEC	BBN	Batch2R4	BCPN	5366.52	5.36652	3wk	3wk_Nov
CEC	BBN	Batch2R5	BCPN	2267.69	2.26769	3wk	3wk_Nov
CEC	BBN	Batch2R6	BCPN	1108.71	1.10871	3wk	3wk_Nov
CEC	BBN	Batch2R7	BCPN	824.964	0.824964	3wk	3wk_Nov
CEC	ABX/BBN	Batch2R1	BCPN	8.46555	0.00846555	3wk	3wk_Nov
CEC	ABX/BBN	Batch2R2	BCPN	23.118	0.023118	3wk	3wk_Nov
CEC	ABX/BBN	Batch2R3	BCPN	15.8548	0.0158548	3wk	3wk_Nov
CEC	ABX/BBN	Batch2R4	BCPN	0	0	3wk	3wk_Nov
CEC	ABX/BBN	Batch2R5	BCPN	11.4017	0.0114017	3wk	3wk_Nov
CEC	ABX/BBN	Batch2R6	BCPN	0	0	3wk	3wk_Nov
CEC	ABX/BBN	Batch2R7	BCPN	0	0	3wk	3wk_Nov
COL	BBN	Batch2R1	BCPN	4989.07	4.98907	3wk	3wk_Nov
COL	BBN	Batch2R3	BCPN	8355.37	8.35537	3wk	3wk_Nov
COL	BBN	Batch2R4	BCPN	4582.77	4.58277	3wk	3wk_Nov
COL	BBN	Batch2R5	BCPN	1320.03	1.32003	3wk	3wk_Nov
COL	BBN	Batch2R6	BCPN	864.928	0.864928	3wk	3wk_Nov
COL	BBN	Batch2R7	BCPN	495.894	0.495894	3wk	3wk_Nov
COL	ABX/BBN	Batch2R1	BCPN	13.2152	0.0132152	3wk	3wk_Nov
COL	ABX/BBN	Batch2R2	BCPN	84.7472	0.0847472	3wk	3wk_Nov
COL	ABX/BBN	Batch2R3	BCPN	27.3256	0.0273256	3wk	3wk_Nov
COL	ABX/BBN	Batch2R4	BCPN	0	0	3wk	3wk_Nov
COL	ABX/BBN	Batch2R5	BCPN	27.2875	0.0272875	3wk	3wk_Nov
COL	ABX/BBN	Batch2R6	BCPN	20.9295	0.0209295	3wk	3wk_Nov
COL	ABX/BBN	Batch2R7	BCPN	0	0	3wk	3wk_Nov
SI1	BBN	Batch2R1	BCPN	7985.56	7.98556	3wk	3wk_Nov
SI1	BBN	Batch2R2	BCPN	228.767	0.228767	3wk	3wk_Nov
SI1	BBN	Batch2R3	BCPN	118.201	0.118201	3wk	3wk_Nov
SI1	BBN	Batch2R4	BCPN	289.494	0.289494	3wk	3wk_Nov
SI1	BBN	Batch2R5	BCPN	428.362	0.428362	3wk	3wk_Nov
SI1	BBN	Batch2R6	BCPN	392.378	0.392378	3wk	3wk_Nov
SI1	BBN	Batch2R7	BCPN	222.057	0.222057	3wk	3wk_Nov
SI1	ABX/BBN	Batch2R1	BCPN	44.9676	0.0449676	3wk	3wk_Nov
SI1	ABX/BBN	Batch2R2	BCPN	607.588	0.607588	3wk	3wk_Nov
SI1	ABX/BBN	Batch2R3	BCPN	65.5314	0.0655314	3wk	3wk_Nov
SI1	ABX/BBN	Batch2R4	BCPN	0	0	3wk	3wk_Nov
SI1	ABX/BBN	Batch2R5	BCPN	131.238	0.131238	3wk	3wk_Nov
SI1	ABX/BBN	Batch2R6	BCPN	187.55	0.18755	3wk	3wk_Nov
SI1	ABX/BBN	Batch2R7	BCPN	17.8935	0.0178935	3wk	3wk_Nov
SI2	BBN	Batch2R1	BCPN	1589.06	1.58906	3wk	3wk_Nov
SI2	BBN	Batch2R2	BCPN	193.222	0.193222	3wk	3wk_Nov
SI2	BBN	Batch2R3	BCPN	142.29	0.14229	3wk	3wk_Nov
SI2	BBN	Batch2R4	BCPN	94.8113	0.0948113	3wk	3wk_Nov
SI2	BBN	Batch2R5	BCPN	349.124	0.349124	3wk	3wk_Nov
SI2	BBN	Batch2R6	BCPN	366.669	0.366669	3wk	3wk_Nov
SI2	BBN	Batch2R7	BCPN	68.6659	0.0686659	3wk	3wk_Nov
SI2	ABX/BBN	Batch2R1	BCPN	47.4077	0.0474077	3wk	3wk_Nov
SI2	ABX/BBN	Batch2R2	BCPN	276.873	0.276873	3wk	3wk_Nov
SI2	ABX/BBN	Batch2R3	BCPN	46.1312	0.0461312	3wk	3wk_Nov
SI2	ABX/BBN	Batch2R4	BCPN	59.8516	0.0598516	3wk	3wk_Nov
SI2	ABX/BBN	Batch2R5	BCPN	24.746	0.024746	3wk	3wk_Nov
SI2	ABX/BBN	Batch2R6	BCPN	0	0	3wk	3wk_Nov
SI2	ABX/BBN	Batch2R7	BCPN	52.1766	0.0521766	3wk	3wk_Nov
SI3	BBN	Batch2R1	BCPN	2986.45	2.98645	3wk	3wk_Nov
SI3	BBN	Batch2R2	BCPN	6956.52	6.95652	3wk	3wk_Nov
SI3	BBN	Batch2R3	BCPN	93.3537	0.0933537	3wk	3wk_Nov
SI3	BBN	Batch2R4	BCPN	336.929	0.336929	3wk	3wk_Nov
SI3	BBN	Batch2R5	BCPN	285.559	0.285559	3wk	3wk_Nov
SI3	BBN	Batch2R6	BCPN	522.204	0.522204	3wk	3wk_Nov
SI3	BBN	Batch2R7	BCPN	277.733	0.277733	3wk	3wk_Nov
SI3	ABX/BBN	Batch2R1	BCPN	55.294	0.055294	3wk	3wk_Nov
SI3	ABX/BBN	Batch2R2	BCPN	148.24	0.14824	3wk	3wk_Nov
SI3	ABX/BBN	Batch2R3	BCPN	384.48	0.38448	3wk	3wk_Nov
SI3	ABX/BBN	Batch2R4	BCPN	42.05	0.04205	3wk	3wk_Nov
SI3	ABX/BBN	Batch2R5	BCPN	41.7324	0.0417324	3wk	3wk_Nov
SI3	ABX/BBN	Batch2R6	BCPN	58.1254	0.0581254	3wk	3wk_Nov
SI3	ABX/BBN	Batch2R7	BCPN	41.1892	0.0411892	3wk	3wk_Nov
REC	BBN	Batch2R1	BCPN	20862.2	20.8622	3wk	3wk_Nov
REC	BBN	Batch2R4	BCPN	7583.57	7.58357	3wk	3wk_Nov
REC	BBN	Batch2R5	BCPN	3609.19	3.60919	3wk	3wk_Nov
REC	BBN	Batch2R6	BCPN	974.219	0.974219	3wk	3wk_Nov
REC	BBN	Batch2R7	BCPN	908.82	0.90882	3wk	3wk_Nov
REC	ABX/BBN	Batch2R1	BCPN	0	0	3wk	3wk_Nov
REC	ABX/BBN	Batch2R2	BCPN	167.229	0.167229	3wk	3wk_Nov
REC	ABX/BBN	Batch2R3	BCPN	124.804	0.124804	3wk	3wk_Nov
REC	ABX/BBN	Batch2R4	BCPN	0	0	3wk	3wk_Nov
REC	ABX/BBN	Batch2R5	BCPN	0	0	3wk	3wk_Nov
REC	ABX/BBN	Batch2R6	BCPN	0	0	3wk	3wk_Nov

## Sheet: S8
Tissue	Group	ID	Length	Batch	gBBN_uM	BBN_nmole_Before	BBN_nmole_After	BCPN_nmole_Before	BCPN_nmole_After
CEC	ABX/BBN	1	3wk	3wk_1213	2.52451	1.48729	4.239	2.0597	0
CEC	ABX/BBN	2	3wk	3wk_1213	2.13179	0.730169	3.16041	0.783445	0
CEC	ABX/BBN	3	3wk	3wk_1213	0.847397	0.601159	1.37229	1.26155	0
CEC	ABX/BBN	4	3wk	3wk_1213	0.431922	0	0.522626	5.48529	0
CEC	ABX/BBN	5	3wk	3wk_1213	6.1567	0	8.61938	5.97738	0
CEC	ABX/BBN	Batch2R1	3wk	3wk_Nov	1.76573	0	5.09995	0.035467	0.024451
CEC	ABX/BBN	Batch2R2	3wk	3wk_Nov	1.88328	0	4.8389	0.0536001	0.0593994
CEC	ABX/BBN	Batch2R3	3wk	3wk_Nov	3.26948	0	6.7021	0.0487806	0.0325008
CEC	ABX/BBN	Batch2R4	3wk	3wk_Nov	0.685786	0	1.64424	0.0158637	0
CEC	ABX/BBN	Batch2R5	3wk	3wk_Nov	2.43366	0	4.97489	0	0.0233073
CEC	ABX/BBN	Batch2R6	3wk	3wk_Nov	1.41631	0	3.35709	0	0
CEC	ABX/BBN	Batch2R7	3wk	3wk_Nov	1.93531	0	5.63544	0	0
CEC	BBN	1	3wk	3wk_1213	-0.123355	0.107096	0.0713232	5.58541	6.3547
CEC	BBN	2	3wk	3wk_1213	-0.210175	0.316879	0.232809	16.3716	21.729
CEC	BBN	3	3wk	3wk_1213	-0.143761	0.110459	0.0644556	1.54015	1.53539
CEC	BBN	4	3wk	3wk_1213	-0.0598779	0.0822443	0.0666761	2.62203	2.72153
CEC	BBN	5	3wk	3wk_1213	-0.258765	0.373353	0.275023	26.26	21.6385
CEC	BBN	Batch2R1	3wk	3wk_Nov	-0.0957587	0.0807864	0.0340849	1.61295	1.96317
CEC	BBN	Batch2R2	3wk	3wk_Nov	-0.00761651	0.166375	0.163089	5.34358	4.47113
CEC	BBN	Batch2R3	3wk	3wk_Nov	0	0	0	4.325	3.52666
CEC	BBN	Batch2R4	3wk	3wk_Nov	0.017976	0.126726	0.133411	2.31902	1.99581
CEC	BBN	Batch2R5	3wk	3wk_Nov	0.0204848	0.0576477	0.0629327	0.727967	0.585064
CEC	BBN	Batch2R6	3wk	3wk_Nov	0.0822362	0.0428244	0.0836629	0.674178	0.550587
CEC	BBN	Batch2R7	3wk	3wk_Nov	-0.0604901	0.074423	0.0530458	0.344064	0.291542
COL	ABX/BBN	1	3wk	3wk_1213	2.28929	0.0753092	0.350025	0.174006	0
COL	ABX/BBN	2	3wk	3wk_1213	2.12962	0.0548171	0.416852	0.041993	0
COL	ABX/BBN	3	3wk	3wk_1213	0.962856	0.0280216	0.124307	0.079763	0
COL	ABX/BBN	4	3wk	3wk_1213	0.508863	0	0.0915953	0.541659	0
COL	ABX/BBN	5	3wk	3wk_1213	3.41244	0.0432499	0.35037	0.172303	0
COL	ABX/BBN	Batch2R1	3wk	3wk_Nov	4.26103	0	1.03671	0.00437858	0.00321527
COL	ABX/BBN	Batch2R2	3wk	3wk_Nov	3.35933	0	0.71117	0.015926	0.017941
COL	ABX/BBN	Batch2R3	3wk	3wk_Nov	4.73669	0	0.81471	0.00431543	0.00470001
COL	ABX/BBN	Batch2R4	3wk	3wk_Nov	4.04267	0	0.546165	0	0
COL	ABX/BBN	Batch2R5	3wk	3wk_Nov	3.13574	0	0.798987	0.00753604	0.00695284
COL	ABX/BBN	Batch2R6	3wk	3wk_Nov	2.42228	0	0.305207	0.00330174	0.00263712
COL	ABX/BBN	Batch2R7	3wk	3wk_Nov	4.86454	0	0.638714	0.00422496	0
COL	BBN	1	3wk	3wk_1213	0	0	0	0.805674	0.76316
COL	BBN	2	3wk	3wk_1213	-0.100735	0.0672727	0.0511551	4.02557	4.50805
COL	BBN	3	3wk	3wk_1213	-0.0666032	0.0408256	0.028171	0.580693	0.488171
COL	BBN	4	3wk	3wk_1213	-0.0733211	0.0428747	0.0296769	1.05963	0.864525
COL	BBN	5	3wk	3wk_1213	-0.110364	0.0855052	0.0689506	8.14347	7.49012
COL	BBN	Batch2R1	3wk	3wk_Nov	0.0616428	0.0197098	0.0330123	0.995085	1.07664
COL	BBN	Batch2R3	3wk	3wk_Nov	0.0831533	0.0291469	0.0426011	1.48223	1.3519
COL	BBN	Batch2R4	3wk	3wk_Nov	0.173532	0.0244558	0.0422255	0.512467	0.469276
COL	BBN	Batch2R5	3wk	3wk_Nov	0.0862377	0.0193255	0.0350294	0.265576	0.240377
COL	BBN	Batch2R6	3wk	3wk_Nov	0.127562	0.0237265	0.0496088	0.192407	0.175494
COL	BBN	Batch2R7	3wk	3wk_Nov	0.102904	0.015429	0.0275305	0.0639892	0.0583172
REC	ABX/BBN	1	3wk	3wk_1213	1.77658	0.015037	0.0328028	NA	0
REC	ABX/BBN	2	3wk	3wk_1213	2.02166	0.0119453	0.0523785	0	0
REC	ABX/BBN	3	3wk	3wk_1213	1.0286	0.00760996	0.038468	0.0127368	0
REC	ABX/BBN	4	3wk	3wk_1213	0.264535	0.00480851	0.0100992	0.0282147	0
REC	ABX/BBN	Batch2R1	3wk	3wk_Nov	12.2741	0	0.775721	0	0
REC	ABX/BBN	Batch2R2	3wk	3wk_Nov	9.07501	0	0.39204	0.00820299	0.00722429
REC	ABX/BBN	Batch2R3	3wk	3wk_Nov	11.5457	0	0.412182	0.0054732	0.0044555
REC	ABX/BBN	Batch2R4	3wk	3wk_Nov	8.49067	0	0.514535	0.00234216	0
REC	ABX/BBN	Batch2R5	3wk	3wk_Nov	9.17801	0	0.403832	0	0
REC	ABX/BBN	Batch2R6	3wk	3wk_Nov	8.49142	0	0.183415	0	0
REC	BBN	1	3wk	3wk_1213	0	0	0	0.0566044	0.0387536
REC	BBN	2	3wk	3wk_1213	0	0	0	0.675864	0.702124
REC	BBN	3	3wk	3wk_1213	0	0	0	0.0399331	0.0260056
REC	BBN	4	3wk	3wk_1213	0	0	0	0.0765084	0.0425726
REC	BBN	5	3wk	3wk_1213	0	0	0	0.733813	0.718205
REC	BBN	Batch2R1	3wk	3wk_Nov	0.476412	0.0173949	0.0299246	0.412629	0.548677
REC	BBN	Batch2R4	3wk	3wk_Nov	0.12659	0.0268772	0.0329915	0.335189	0.366286
REC	BBN	Batch2R5	3wk	3wk_Nov	1.02306	0	0.0211774	0.0709267	0.0747103
REC	BBN	Batch2R6	3wk	3wk_Nov	0.116472	0.0257531	0.0311341	0.0392366	0.0450089
REC	BBN	Batch2R7	3wk	3wk_Nov	0.246459	0.00677451	0.0137493	0.0282997	0.0257196

## Sheet: S9
Tissue_or_Group	term	.y.	group1	group2	null.value	estimate	se	df	conf.low	conf.high	statistic	p	p.adj	p.adj.signif
CEC	Group	BCPN	B	BA	0	15.0296	3.07886	116	8.93157	21.1277	4.88156	3.39186e-06	3.39186e-06	****
COL	Group	BCPN	B	BA	0	10.228	3.15189	116	3.98524	16.4707	3.24502	0.00153487	0.00153487	**
REC	Group	BCPN	B	BA	0	6.89373	3.39104	116	0.177338	13.6101	2.03292	0.0443433	0.0443433	*
SI1	Group	BCPN	B	BA	0	0.165064	3.07886	116	-5.933	6.26313	0.053612	0.957337	0.957337	ns
SI2	Group	BCPN	B	BA	0	-0.040286	3.07886	116	-6.13835	6.05778	-0.0130847	0.989583	0.989583	ns
SI3	Group	BCPN	B	BA	0	0.207383	3.07886	116	-5.89068	6.30545	0.0673571	0.946413	0.946413	ns
BBN	Tissue	BCPN	SI1	SI2	0	2.45644	3.07886	116	-3.64163	8.5545	0.79784	0.426594	0.492223	ns
BBN	Tissue	BCPN	SI1	SI3	0	1.4836	3.07886	116	-4.61447	7.58166	0.481866	0.630809	0.675867	ns
BBN	Tissue	BCPN	SI1	CEC	0	-11.9822	3.07886	116	-18.0802	-5.88412	-3.89176	0.000166581	0.000832903	***
BBN	Tissue	BCPN	SI1	COL	0	-7.19007	3.15189	116	-13.4328	-0.947349	-2.28119	0.024362	0.0522044	ns
BBN	Tissue	BCPN	SI1	REC	0	-4.17334	3.23713	116	-10.5849	2.2382	-1.28921	0.19989	0.272577	ns
BBN	Tissue	BCPN	SI2	SI3	0	-0.97284	3.07886	116	-7.07091	5.12523	-0.315974	0.75259	0.75259	ns
BBN	Tissue	BCPN	SI2	CEC	0	-14.4386	3.07886	116	-20.5367	-8.34055	-4.6896	7.53179e-06	0.000112977	***
BBN	Tissue	BCPN	SI2	COL	0	-9.6465	3.15189	116	-15.8892	-3.40378	-3.06054	0.00274531	0.0102949	*
BBN	Tissue	BCPN	SI2	REC	0	-6.62978	3.23713	116	-13.0413	-0.218232	-2.04804	0.0428136	0.0802754	ns
BBN	Tissue	BCPN	SI3	CEC	0	-13.4658	3.07886	116	-19.5638	-7.36771	-4.37363	2.68225e-05	0.000201168	***
BBN	Tissue	BCPN	SI3	COL	0	-8.67366	3.15189	116	-14.9164	-2.43094	-2.75189	0.00687789	0.0206337	*
BBN	Tissue	BCPN	SI3	REC	0	-5.65694	3.23713	116	-12.0685	0.754609	-1.74752	0.0831942	0.138657	ns
BBN	Tissue	BCPN	CEC	COL	0	4.79211	3.15189	116	-1.45061	11.0348	1.52039	0.131133	0.1967	ns
BBN	Tissue	BCPN	CEC	REC	0	7.80884	3.23713	116	1.39729	14.2204	2.41227	0.0174207	0.0435518	*
BBN	Tissue	BCPN	COL	REC	0	3.01673	3.29934	116	-3.51804	9.55149	0.914342	0.362434	0.453042	ns
ABX/BBN	Tissue	BCPN	SI1	SI2	0	2.25109	3.07886	116	-3.84698	8.34915	0.731143	0.466166	0.991372	ns
ABX/BBN	Tissue	BCPN	SI1	SI3	0	1.52592	3.07886	116	-4.57215	7.62398	0.495611	0.621107	0.991372	ns
ABX/BBN	Tissue	BCPN	SI1	CEC	0	2.88239	3.07886	116	-3.21568	8.98045	0.936187	0.351122	0.991372	ns
ABX/BBN	Tissue	BCPN	SI1	COL	0	2.87283	3.07886	116	-3.22524	8.9709	0.933083	0.352715	0.991372	ns
ABX/BBN	Tissue	BCPN	SI1	REC	0	2.55532	3.23694	116	-3.85585	8.96649	0.789425	0.431474	0.991372	ns
ABX/BBN	Tissue	BCPN	SI2	SI3	0	-0.725172	3.07886	116	-6.82324	5.37289	-0.235533	0.814211	0.991372	ns
ABX/BBN	Tissue	BCPN	SI2	CEC	0	0.6313	3.07886	116	-5.46677	6.72937	0.205043	0.837898	0.991372	ns
ABX/BBN	Tissue	BCPN	SI2	COL	0	0.621744	3.07886	116	-5.47632	6.71981	0.20194	0.840317	0.991372	ns
ABX/BBN	Tissue	BCPN	SI2	REC	0	0.304235	3.23694	116	-6.10693	6.7154	0.0939883	0.925281	0.991372	ns
ABX/BBN	Tissue	BCPN	SI3	CEC	0	1.35647	3.07886	116	-4.7416	7.45454	0.440576	0.66034	0.991372	ns
ABX/BBN	Tissue	BCPN	SI3	COL	0	1.34692	3.07886	116	-4.75115	7.44498	0.437472	0.662582	0.991372	ns
ABX/BBN	Tissue	BCPN	SI3	REC	0	1.02941	3.23694	116	-5.38176	7.44058	0.318018	0.751043	0.991372	ns
ABX/BBN	Tissue	BCPN	CEC	COL	0	-0.00955542	3.07886	116	-6.10762	6.08851	-0.00310356	0.997529	0.997529	ns
ABX/BBN	Tissue	BCPN	CEC	REC	0	-0.327065	3.23694	116	-6.73823	6.0841	-0.101041	0.919692	0.991372	ns
ABX/BBN	Tissue	BCPN	COL	REC	0	-0.31751	3.23694	116	-6.72868	6.09366	-0.0980894	0.922031	0.991372	ns
CEC	Group	BBN	B	BA	0	0.129347	0.128649	116	-0.125459	0.384152	1.00542	0.316786	0.316786	ns
COL	Group	BBN	B	BA	0	0.0636466	0.131656	116	-0.197114	0.324407	0.483433	0.6297	0.6297	ns
REC	Group	BBN	B	BA	0	-0.0687212	0.141483	116	-0.348946	0.211503	-0.485721	0.628081	0.628081	ns
SI1	Group	BBN	B	BA	0	0.282153	0.128649	116	0.0273479	0.536959	2.1932	0.0302878	0.0302878	*
SI2	Group	BBN	B	BA	0	0.00852942	0.128649	116	-0.246276	0.263335	0.0663	0.947253	0.947253	ns
SI3	Group	BBN	B	BA	0	0.0221485	0.128649	116	-0.232657	0.276954	0.172162	0.86361	0.86361	ns
BBN	Tissue	BBN	SI1	SI2	0	0.408151	0.128649	116	0.153345	0.662956	3.17259	0.001934	0.0202002	*
BBN	Tissue	BBN	SI1	SI3	0	0.394532	0.128649	116	0.139726	0.649337	3.06673	0.00269336	0.0202002	*
BBN	Tissue	BBN	SI1	CEC	0	0.0652005	0.128649	116	-0.189605	0.320006	0.50681	0.61325	0.707597	ns
BBN	Tissue	BBN	SI1	COL	0	0.210467	0.131656	116	-0.0502938	0.471227	1.59862	0.112626	0.281566	ns
BBN	Tissue	BBN	SI1	REC	0	0.225324	0.13517	116	-0.0423979	0.493045	1.66696	0.0982196	0.281566	ns
BBN	Tissue	BBN	SI2	SI3	0	-0.0136191	0.128649	116	-0.268425	0.241186	-0.105862	0.915875	0.915875	ns
BBN	Tissue	BBN	SI2	CEC	0	-0.34295	0.128649	116	-0.597756	-0.0881446	-2.66578	0.00877676	0.0438838	*
BBN	Tissue	BBN	SI2	COL	0	-0.197684	0.131656	116	-0.458444	0.0630764	-1.50152	0.135937	0.291294	ns
BBN	Tissue	BBN	SI2	REC	0	-0.182827	0.13517	116	-0.450549	0.0848947	-1.35257	0.178824	0.29804	ns
BBN	Tissue	BBN	SI3	CEC	0	-0.329331	0.128649	116	-0.584137	-0.0745255	-2.55992	0.0117548	0.0440805	*
BBN	Tissue	BBN	SI3	COL	0	-0.184065	0.131656	116	-0.444825	0.0766954	-1.39808	0.164757	0.29804	ns
BBN	Tissue	BBN	SI3	REC	0	-0.169208	0.13517	116	-0.436929	0.0985137	-1.25181	0.213156	0.319734	ns
BBN	Tissue	BBN	CEC	COL	0	0.145266	0.131656	116	-0.115494	0.406026	1.10338	0.272146	0.340182	ns
BBN	Tissue	BBN	CEC	REC	0	0.160123	0.13517	116	-0.107598	0.427845	1.1846	0.238595	0.325357	ns
BBN	Tissue	BBN	COL	REC	0	0.0148571	0.137815	116	-0.258102	0.287816	0.107805	0.914337	0.915875	ns
ABX/BBN	Tissue	BBN	SI1	SI2	0	0.134527	0.128649	116	-0.120279	0.389332	1.04569	0.297879	0.558524	ns
ABX/BBN	Tissue	BBN	SI1	SI3	0	0.134527	0.128649	116	-0.120279	0.389332	1.04569	0.297879	0.558524	ns
ABX/BBN	Tissue	BBN	SI1	CEC	0	-0.0876063	0.128649	116	-0.342412	0.167199	-0.680972	0.497246	0.671843	ns
ABX/BBN	Tissue	BBN	SI1	COL	0	-0.00804016	0.128649	116	-0.262846	0.246765	-0.0624969	0.950275	1	ns
ABX/BBN	Tissue	BBN	SI1	REC	0	-0.125551	0.135166	116	-0.393264	0.142162	-0.928865	0.354888	0.579651	ns
ABX/BBN	Tissue	BBN	SI2	SI3	0	1.11022e-16	0.128649	116	-0.254805	0.254805	8.62986e-16	1	1	ns
ABX/BBN	Tissue	BBN	SI2	CEC	0	-0.222133	0.128649	116	-0.476938	0.0326725	-1.72666	0.0868909	0.325841	ns
ABX/BBN	Tissue	BBN	SI2	COL	0	-0.142567	0.128649	116	-0.397372	0.112239	-1.10818	0.270075	0.558524	ns
ABX/BBN	Tissue	BBN	SI2	REC	0	-0.260078	0.135166	116	-0.527791	0.00763576	-1.92413	0.0567876	0.325841	ns
ABX/BBN	Tissue	BBN	SI3	CEC	0	-0.222133	0.128649	116	-0.476938	0.0326725	-1.72666	0.0868909	0.325841	ns
ABX/BBN	Tissue	BBN	SI3	COL	0	-0.142567	0.128649	116	-0.397372	0.112239	-1.10818	0.270075	0.558524	ns
ABX/BBN	Tissue	BBN	SI3	REC	0	-0.260078	0.135166	116	-0.527791	0.00763576	-1.92413	0.0567876	0.325841	ns
ABX/BBN	Tissue	BBN	CEC	COL	0	0.0795662	0.128649	116	-0.175239	0.334372	0.618475	0.537475	0.671843	ns
ABX/BBN	Tissue	BBN	CEC	REC	0	-0.0379446	0.135166	116	-0.305658	0.229769	-0.280726	0.779421	0.899332	ns
ABX/BBN	Tissue	BBN	COL	REC	0	-0.117511	0.135166	116	-0.385224	0.150203	-0.869381	0.386434	0.579651	ns
CEC	Group	gBBN	B	BA	0	-2.19342	0.741864	50	-3.68349	-0.703337	-2.95663	0.00473697	0.00473697	**
COL	Group	gBBN	B	BA	0	-2.95762	0.760302	50	-4.48473	-1.43051	-3.89006	0.000296641	0.000296641	***
REC	Group	gBBN	B	BA	0	-6.16083	0.820871	50	-7.8096	-4.51206	-7.50524	9.75247e-10	9.75247e-10	****
BBN	Tissue	gBBN	CEC	COL	0	-0.122748	0.760302	50	-1.64986	1.40436	-0.161446	0.872392	0.872392	ns
BBN	Tissue	gBBN	CEC	REC	0	-0.37628	0.781663	50	-1.9463	1.19374	-0.481384	0.632344	0.872392	ns
BBN	Tissue	gBBN	COL	REC	0	-0.253532	0.795815	50	-1.85197	1.34491	-0.318581	0.751371	0.872392	ns
ABX/BBN	Tissue	gBBN	CEC	COL	0	-0.886956	0.741864	50	-2.37703	0.603123	-1.19558	0.237501	0.237501	ns
ABX/BBN	Tissue	gBBN	CEC	REC	0	-4.34369	0.781504	50	-5.91339	-2.774	-5.55812	1.05486e-06	3.16459e-06	****
ABX/BBN	Tissue	gBBN	COL	REC	0	-3.45674	0.781504	50	-5.02644	-1.88704	-4.42319	5.26041e-05	7.89062e-05	****

[truncated: 42 more sheets: S10, S11, S12, S13, S14, S15, S16, S17, S18, S19, S20, S21, S22, S23, S24, S25, S26, S27, S28, S29 …]
